# Supplementary material for: The glycolytic enzyme PFKFB3 alleviates DNA damage and chondrocyte senescence in osteoarthritis
Source: Cell Death Discov. 2025 Dec 8;12:70. doi: 10.1038/s41420-025-02903-0 (PMC12848158; doi:10.1038/s41420-025-02903-0)
Supplement: Supplementary file 3 — GSEA analysis [file 41420_2025_2903_MOESM3_ESM.xlsx]

## Sheet: siPFKFB3 vs siNC-go
NAME	SIZE	ES	NES	NOM.pval	FDR.qval
PROTEIN_KINASE_B_BINDING	16	0.6477235	1.5761518	0.032442750	0.249102880
ACTIVATION_OF_INNATE_IMMUNE_RESPONSE	36	0.5413753	1.5786815	0.013384321	0.246007300
SISTER_CHROMATID_COHESION	19	0.6283270	1.5817381	0.011695907	0.241721700
UBIQUITIN_PROTEIN_LIGASE_BINDING	294	0.3953246	1.5847149	0.000000000	0.237278520
NEGATIVE_REGULATION_OF_ANDROGEN_RECEPTOR_SIGNALING_PATHWAY	16	0.6697376	1.5855148	0.022598870	0.238098730
PHAGOPHORE_ASSEMBLY_SITE	23	0.5911926	1.5868596	0.011787820	0.237625700
INTESTINAL_ABSORPTION	16	0.6616454	1.5894914	0.023109244	0.234772710
MEMBRANE_COAT	30	0.5691685	1.5922276	0.009881423	0.231411590
PROTEIN_DEUBIQUITINATION	83	0.4698834	1.5954003	0.000000000	0.227095040
NEGATIVE_REGULATION_OF_CARDIAC_MUSCLE_HYPERTROPHY	16	0.6687963	1.6013150	0.011904762	0.217476520
MRNA_3'_UTR_BINDING	76	0.4776296	1.6055342	0.006060606	0.211704750
POSITIVE_REGULATION_OF_STRESS_ACTIVATED_MAPK_CASCADE	24	0.5926550	1.6056559	0.020876827	0.213995720
CHROMOSOME	455	0.3870887	1.6076738	0.000000000	0.212480710
MIRNA_BINDING	28	0.5794347	1.6093388	0.010080645	0.211447210
CELL_POPULATION_PROLIFERATION	158	0.4280541	1.6114259	0.000000000	0.209844000
PLASMA_MEMBRANE_RAFT	31	0.5700189	1.6123122	0.016096579	0.210187450
TRNA_PROCESSING	93	0.4702223	1.6123743	0.002118644	0.212612630
WOUND_HEALING,_SPREADING_OF_CELLS	17	0.6560370	1.6146744	0.019455252	0.210561280
PRP19_COMPLEX	15	0.6704569	1.6147575	0.015238095	0.213053440
NEGATIVE_REGULATION_OF_FIBROBLAST_PROLIFERATION	29	0.5767947	1.6157008	0.011787820	0.213527290
STEROID_BIOSYNTHETIC_PROCESS	58	0.4952523	1.6160916	0.004166667	0.215450120
ACTIVATING_TRANSCRIPTION_FACTOR_BINDING	37	0.5506443	1.6167892	0.008281574	0.216844340
FORMATION_OF_CYTOPLASMIC_TRANSLATION_INITIATION_COMPLEX	16	0.6671309	1.6207081	0.011695907	0.211580890
PROTEIN_K48_LINKED_DEUBIQUITINATION	32	0.5781785	1.6225727	0.005988024	0.210506890
NUCLEAR_EUCHROMATIN	39	0.5460394	1.6238142	0.010121457	0.210843380
TRNA_MODIFICATION	17	0.6524211	1.6248969	0.015473888	0.211380620
SOMATIC_STEM_CELL_POPULATION_MAINTENANCE	39	0.5413670	1.6249275	0.006085193	0.214229180
PROTEIN_SERINE/THREONINE_PHOSPHATASE_ACTIVITY	53	0.5098286	1.6251066	0.004228330	0.216721600
DNA_BINDING_TRANSCRIPTION_REPRESSOR_ACTIVITY,_RNA_POLYMERASE_II_SPECIFIC	259	0.4086075	1.6279563	0.000000000	0.213483870
TRANSCRIPTION_REGULATORY_REGION_SEQUENCE_SPECIFIC_DNA_BINDING	280	0.4085293	1.6284099	0.000000000	0.215617800
E_BOX_BINDING	41	0.5414296	1.6296897	0.003906250	0.215749600
TRANSCRIPTION_ELONGATION_FACTOR_COMPLEX	22	0.6283085	1.6310647	0.005780347	0.215971430
HOMEOSTASIS_OF_NUMBER_OF_CELLS	32	0.5779604	1.6315703	0.006185567	0.218034250
SITE_OF_DOUBLE_STRAND_BREAK	58	0.5033114	1.6317952	0.008247423	0.220758110
CIRCADIAN_REGULATION_OF_GENE_EXPRESSION	59	0.5145503	1.6328320	0.002008032	0.221966950
CELLULAR_RESPONSE_TO_ESTRADIOL_STIMULUS	41	0.5366150	1.6331610	0.003960396	0.224663810
U2_TYPE_PRECATALYTIC_SPLICEOSOME	51	0.5172834	1.6414902	0.000000000	0.210025430
CHROMATIN_ORGANIZATION	320	0.4102139	1.6417435	0.000000000	0.212818310
MICROFILAMENT_MOTOR_ACTIVITY	22	0.6326456	1.6479710	0.006134969	0.202678410
MEDIATOR_COMPLEX	41	0.5549842	1.6512893	0.003976143	0.199166070
INTERLEUKIN_1_MEDIATED_SIGNALING_PATHWAY	18	0.6525326	1.6532665	0.005836576	0.198201800
PITUITARY_GLAND_DEVELOPMENT	30	0.5874567	1.6569355	0.007504690	0.194383960
CHROMATIN_BINDING	477	0.3972235	1.6590463	0.000000000	0.192910940
P53_BINDING	71	0.4965729	1.6633568	0.005917160	0.188074480
NEGATIVE_REGULATION_OF_MRNA_SPLICING,_VIA_SPLICEOSOME	22	0.6410442	1.6683574	0.007952286	0.182053970
HELICASE_ACTIVITY	132	0.4566021	1.6683589	0.000000000	0.185488940
FIBRILLAR_CENTER	126	0.4624058	1.6686400	0.000000000	0.188720910
PROTEIN_K63_LINKED_DEUBIQUITINATION	29	0.5927616	1.6742215	0.004255319	0.181696950
POSITIVE_REGULATION_OF_TUMOR_NECROSIS_FACTOR_PRODUCTION	58	0.5247821	1.6747398	0.000000000	0.184086780
PROTEASOME_ACCESSORY_COMPLEX	17	0.6866987	1.6751683	0.009276438	0.186705020
TRANSLATIONAL_INITIATION	67	0.5083634	1.6784146	0.002044990	0.183597740
RHYTHMIC_PROCESS	142	0.4533998	1.6799176	0.000000000	0.184779300
NUCLEAR_CHROMOSOME	51	0.5358312	1.6803586	0.000000000	0.188038590
POSITIVE_REGULATION_OF_INTERLEUKIN_10_PRODUCTION	38	0.5649278	1.6857861	0.004000000	0.180911870
EXECUTION_PHASE_OF_APOPTOSIS	21	0.6531161	1.6882797	0.007968128	0.179876820
POSITIVE_REGULATION_OF_CHEMOKINE_PRODUCTION	21	0.6525968	1.6908002	0.009920635	0.178583760
NUCLEAR_TRANSCRIBED_MRNA_CATABOLIC_PROCESS,_NONSENSE_MEDIATED_DECAY	35	0.5866740	1.6954024	0.006048387	0.173071950
PROTEIN_IMPORT_INTO_NUCLEUS	91	0.4905076	1.6969426	0.000000000	0.174557540
RETINOID_X_RECEPTOR_BINDING	19	0.6591752	1.6971837	0.002000000	0.178579800
IRON_ION_TRANSPORT	17	0.6882166	1.7019693	0.001945525	0.173710420
PROTEIN_SUMOYLATION	30	0.6094242	1.7120636	0.001988071	0.157827960
PROTEIN_MONOUBIQUITINATION	35	0.5919792	1.7162375	0.001992032	0.154223190
RIBONUCLEOPROTEIN_COMPLEX_BINDING	42	0.5626880	1.7168025	0.002016129	0.157471540
RNA_EXPORT_FROM_NUCLEUS	17	0.7004010	1.7208470	0.001941748	0.153881580
NUCLEAR_SPECK	392	0.4193451	1.7264817	0.000000000	0.148771000
SMAD_BINDING	55	0.5415165	1.7375791	0.001937984	0.133529350
SMALL_MOLECULE_BINDING	20	0.6782526	1.7453191	0.001919386	0.125894890
DOUBLE_STRANDED_RNA_BINDING	77	0.5171857	1.7553592	0.002109705	0.114433690
STEROL_BIOSYNTHETIC_PROCESS	30	0.6256469	1.7583038	0.000000000	0.112936410
NUCLEAR_PORE	60	0.5490270	1.7602333	0.000000000	0.113346340
RNA_HELICASE_ACTIVITY	70	0.5340246	1.7674575	0.000000000	0.108433030
CATALYTIC_STEP_2_SPLICEOSOME	92	0.5106236	1.7690384	0.000000000	0.110427560
RETROMER_COMPLEX	20	0.6941678	1.7734566	0.001960784	0.107881930
SNORNA_BINDING	21	0.6903198	1.7922612	0.004175365	0.087506300
NUCLEOSOME	95	0.5201107	1.7955548	0.000000000	0.087604690
NEURONAL_STEM_CELL_POPULATION_MAINTENANCE	24	0.6675530	1.7977122	0.003906250	0.088700265
TROPHECTODERMAL_CELL_DIFFERENTIATION	17	0.7325680	1.8205086	0.003937008	0.066725240
UBIQUITIN_CONJUGATING_ENZYME_ACTIVITY	42	0.6037428	1.8247861	0.000000000	0.065696950
PROTEIN_EXPORT_FROM_NUCLEUS	33	0.6308421	1.8276883	0.001984127	0.065737230
MRNA_5'_UTR_BINDING	25	0.6733570	1.8284578	0.002114165	0.068277925
RIBOSOMAL_LARGE_SUBUNIT_BIOGENESIS	27	0.6728390	1.8347678	0.000000000	0.066188290
MRNA_EXPORT_FROM_NUCLEUS	37	0.6227729	1.8388755	0.002079002	0.065393290
POSITIVE_REGULATION_OF_I_KAPPAB_KINASE/NF_KAPPAB_SIGNALING	134	0.5079217	1.8396900	0.000000000	0.068467736
RAN_GTPASE_BINDING	33	0.6508312	1.8448187	0.000000000	0.067965050
MRNA_PROCESSING	355	0.4661372	1.8836142	0.000000000	0.038820967
SPLICEOSOMAL_COMPLEX	175	0.5007968	1.8880239	0.000000000	0.038715840
MATURATION_OF_SSU_RRNA_FROM_TRICISTRONIC_RRNA_TRANSCRIPT_(SSU_RRNA,_5.8S_RRNA,_LSU_RRNA)	21	0.7236719	1.8995728	0.000000000	0.034886338
PRERIBOSOME,_LARGE_SUBUNIT_PRECURSOR	24	0.7183728	1.9110887	0.000000000	0.031365740
NUCLEAR_CHROMATIN	240	0.4950993	1.9418864	0.000000000	0.021055207
CHOLESTEROL_BIOSYNTHETIC_PROCESS	31	0.7037067	1.9718523	0.000000000	0.012603911
MRNA_BINDING	207	0.5065992	1.9768488	0.000000000	0.013247303
CHROMATIN_SILENCING	48	0.6434674	1.9813784	0.000000000	0.013886676
MRNA_TRANSPORT	94	0.5845729	2.0122561	0.000000000	0.008754985
CELLULAR_RESPONSE_TO_INTERFERON_BETA	47	0.6554821	2.0176768	0.000000000	0.009003558
RNA_SPLICING	270	0.5158960	2.0353107	0.000000000	0.006253265
SMALL_SUBUNIT_PROCESSOME	36	0.7176830	2.1294928	0.000000000	0.001651949
RRNA_PROCESSING	142	0.5917051	2.1806490	0.000000000	0.001239830
RIBOSOME_BIOGENESIS	100	0.6207933	2.2041290	0.000000000	0.001247453
COLLAGEN_TRIMER	77	-0.5249777	-1.7542430	0.003921569	0.235599200
SPERM_PRINCIPAL_PIECE	26	-0.6435525	-1.7583721	0.000000000	0.248064280
PHEROMONE_RECEPTOR_ACTIVITY	20	-0.6920945	-1.7717124	0.002127659	0.232862700
EXTRACELLULAR_MATRIX	247	-0.4620563	-1.7898651	0.000000000	0.211015540
ACETYLCHOLINE_RECEPTOR_BINDING	20	-0.6967950	-1.7921085	0.003875969	0.238226560
INTEGRAL_COMPONENT_OF_PRESYNAPTIC_MEMBRANE	74	-0.5332369	-1.8087957	0.000000000	0.230972770
MOTILE_CILIUM	132	-0.4989674	-1.8214867	0.000000000	0.233573100
NEGATIVE_REGULATION_OF_SIGNALING_RECEPTOR_ACTIVITY	31	-0.6464659	-1.8484554	0.000000000	0.215558680
ACETYLCHOLINE_RECEPTOR_SIGNALING_PATHWAY	18	-0.7454500	-1.8681574	0.000000000	0.238719840

## Sheet: siPFKFB3 vs siNC-rectome
NAME	SIZE	ES	NES	NOM.pval	FDR.qval
R_MMU_451326_ACTIVATION_OF_KAINATE_RECEPTORS_UPON_GLUTAMATE_BINDING	31	-0.676862	-1.87951	0	0.0740203
R_MMU_2022870_CHONDROITIN_SULFATE_BIOSYNTHESIS	18	-0.72461	-1.83287	0.00392927	0.0812559
R_MMU_1793185_CHONDROITIN_SULFATE/DERMATAN_SULFATE_METABOLISM	47	-0.586957	-1.82109	0	0.0631453
R_MMU_500657_PRESYNAPTIC_FUNCTION_OF_KAINATE_RECEPTORS	20	-0.649873	-1.66929	0.00594059	0.245916
R_MMU_1650814_COLLAGEN_BIOSYNTHESIS_AND_MODIFYING_ENZYMES	64	-0.514938	-1.66646	0.002	0.211271
R_MMU_1630316_GLYCOSAMINOGLYCAN_METABOLISM	119	-0.462572	-1.66485	0	0.183968
R_MMU_1474290_COLLAGEN_FORMATION	79	-0.491922	-1.64389	0.00199203	0.200998
R_MMU_397795_G_PROTEIN_BETA:GAMMA_SIGNALLING	31	-0.583286	-1.63059	0.00595238	0.205641
R_MMU_418217_G_BETA:GAMMA_SIGNALLING_THROUGH_PLC_BETA	19	-0.652901	-1.62795	0.0100604	0.190556
R_MMU_420092_GLUCAGON_TYPE_LIGAND_RECEPTORS	30	-0.571124	-1.61961	0.0135397	0.187407
R_MMU_211981_XENOBIOTICS	17	-0.653116	-1.60688	0.0177165	0.196529
R_MMU_112314_NEUROTRANSMITTER_RECEPTORS_AND_POSTSYNAPTIC_SIGNAL_TRANSMISSION	137	-0.439664	-1.6026	0	0.189846
R_MMU_392451_G_BETA:GAMMA_SIGNALLING_THROUGH_PI3KGAMMA	24	-0.598229	-1.59033	0.0135397	0.199419
R_MMU_8948216_COLLAGEN_CHAIN_TRIMERIZATION	41	-0.52653	-1.57599	0.0143149	0.214692
R_MMU_373080_CLASS_B/2_(SECRETIN_FAMILY_RECEPTORS)	48	-0.507595	-1.57377	0.00572519	0.205501
R_MMU_73894_DNA_REPAIR	310	0.315441	1.26981	0.011976	0.242751
R_MMU_168898_TOLL_LIKE_RECEPTOR_CASCADES	136	0.344081	1.28172	0.0433884	0.238403
R_MMU_5663220_RHO_GTPASES_ACTIVATE_FORMINS	135	0.352854	1.29022	0.0351967	0.234125
R_MMU_8957322_METABOLISM_OF_STEROIDS	109	0.367031	1.30032	0.0495868	0.226621
R_MMU_69239_SYNTHESIS_OF_DNA	117	0.357496	1.30615	0.0477178	0.223166
R_MMU_9013149_RAC1_GTPASE_CYCLE	170	0.34601	1.30784	0.0182186	0.222669
R_MMU_9006925_INTRACELLULAR_SIGNALING_BY_SECOND_MESSENGERS	253	0.337257	1.32469	0.0109409	0.202918
R_MMU_174143_APC/C_MEDIATED_DEGRADATION_OF_CELL_CYCLE_PROTEINS	85	0.390554	1.34457	0.0366089	0.184769
R_MMU_9006931_SIGNALING_BY_NUCLEAR_RECEPTORS	225	0.346813	1.35357	0.0145228	0.17675
R_MMU_983169_CLASS_I_MHC_MEDIATED_ANTIGEN_PROCESSING_&_PRESENTATION	346	0.333321	1.35507	0.00643777	0.17655
R_MMU_9012999_RHO_GTPASE_CYCLE	424	0.329304	1.36124	0.00414938	0.172107
R_MMU_5368287_MITOCHONDRIAL_TRANSLATION	89	0.393125	1.3621	0.0248963	0.171871
R_MMU_453274_MITOTIC_G2_G2/M_PHASES	182	0.356261	1.36322	0.0217391	0.172168
R_MMU_73929_BASE_EXCISION_REPAIR,_AP_SITE_FORMATION	58	0.418794	1.36324	0.0425532	0.172935
R_MMU_72766_TRANSLATION	226	0.348519	1.36967	0	0.166274
R_MMU_5632684_HEDGEHOG_'ON'_STATE	82	0.394447	1.37091	0.0272537	0.166186
R_MMU_69615_G1/S_DNA_DAMAGE_CHECKPOINTS	67	0.41206	1.37242	0.0431373	0.165807
R_MMU_5419276_MITOCHONDRIAL_TRANSLATION_TERMINATION	88	0.397547	1.37284	0.0362903	0.166056
R_MMU_176409_APC/C:CDC20_MEDIATED_DEGRADATION_OF_MITOTIC_PROTEINS	76	0.413041	1.37587	0.0375494	0.165726
R_MMU_176814_ACTIVATION_OF_APC/C_AND_APC/C:CDC20_MEDIATED_DEGRADATION_OF_MITOTIC_PROTEINS	77	0.412535	1.3769	0.0194932	0.165392
R_MMU_2990846_SUMOYLATION	162	0.36559	1.37951	0.00200803	0.163232
R_MMU_69275_G2/M_TRANSITION	180	0.361903	1.3804	0.00632911	0.162918
R_MMU_8939211_ESR_MEDIATED_SIGNALING	178	0.368945	1.39259	0.00401606	0.153311
R_MMU_2559582_SENESCENCE_ASSOCIATED_SECRETORY_PHENOTYPE_(SASP)	97	0.39462	1.39261	0.0257937	0.154049
R_MMU_3108214_SUMOYLATION_OF_DNA_DAMAGE_RESPONSE_AND_REPAIR_PROTEINS	74	0.415417	1.39277	0.0293501	0.154608
R_MMU_109581_APOPTOSIS	103	0.399995	1.39911	0.0124481	0.148688
R_MMU_195258_RHO_GTPASE_EFFECTORS	305	0.347801	1.40041	0.00421941	0.147992
R_MMU_2995410_NUCLEAR_ENVELOPE_(NE)_REASSEMBLY	61	0.43249	1.40195	0.0255319	0.14702
R_MMU_3108232_SUMO_E3_LIGASES_SUMOYLATE_TARGET_PROTEINS	156	0.37381	1.40391	0.00811359	0.147204
R_MMU_8980692_RHOA_GTPASE_CYCLE	142	0.37694	1.40624	0.0119048	0.145699
R_MMU_350562_REGULATION_OF_ORNITHINE_DECARBOXYLASE_(ODC)	50	0.449305	1.4065	0.039501	0.146266
R_MMU_5358346_HEDGEHOG_LIGAND_BIOGENESIS	63	0.441321	1.40937	0.0294737	0.144079
R_MMU_170822_REGULATION_OF_GLUCOKINASE_BY_GLUCOKINASE_REGULATORY_PROTEIN	31	0.504976	1.41096	0.0481928	0.143103
R_MMU_8939236_RUNX1_REGULATES_TRANSCRIPTION_OF_GENES_INVOLVED_IN_DIFFERENTIATION_OF_HSCS	67	0.430303	1.4196	0.0232558	0.13634
R_MMU_112382_FORMATION_OF_RNA_POL_II_ELONGATION_COMPLEX	55	0.449291	1.41993	0.0335968	0.136761
R_MMU_75955_RNA_POLYMERASE_II_TRANSCRIPTION_ELONGATION	55	0.449291	1.42172	0.0279441	0.135678
R_MMU_6806003_REGULATION_OF_TP53_EXPRESSION_AND_DEGRADATION	36	0.485829	1.42368	0.0386179	0.134623
R_MMU_983168_ANTIGEN_PROCESSING:_UBIQUITINATION_&_PROTEASOME_DEGRADATION	295	0.356725	1.42701	0	0.132047
R_MMU_351202_METABOLISM_OF_POLYAMINES	57	0.437697	1.43035	0.0254902	0.13035
R_MMU_1236978_CROSS_PRESENTATION_OF_SOLUBLE_EXOGENOUS_ANTIGENS_(ENDOSOMES)	48	0.461232	1.43294	0.0226337	0.128693
R_MMU_9696273_RND1_GTPASE_CYCLE	41	0.488041	1.4332	0.0349076	0.129112
R_MMU_69017_CDK_MEDIATED_PHOSPHORYLATION_AND_REMOVAL_OF_CDC6	73	0.437429	1.4358	0.0195695	0.12796
R_MMU_199992_TRANS_GOLGI_NETWORK_VESICLE_BUDDING	71	0.432344	1.43614	0.0217822	0.128365
R_MMU_449147_SIGNALING_BY_INTERLEUKINS	257	0.36606	1.4386	0	0.126808
R_MMU_69620_CELL_CYCLE_CHECKPOINTS	278	0.359748	1.43988	0.00196464	0.126214
R_MMU_5389840_MITOCHONDRIAL_TRANSLATION_ELONGATION	86	0.421333	1.44495	0.016129	0.124487
R_MMU_177929_SIGNALING_BY_EGFR	47	0.474645	1.45702	0.0232558	0.116359
R_MMU_8878166_TRANSCRIPTIONAL_REGULATION_BY_RUNX2	62	0.446678	1.45796	0.0220441	0.116159
R_MMU_4570464_SUMOYLATION_OF_RNA_BINDING_PROTEINS	46	0.479856	1.45887	0.0179283	0.115966
R_MMU_179419_APC:CDC20_MEDIATED_DEGRADATION_OF_CELL_CYCLE_PROTEINS_PRIOR_TO_SATISFATION_OF_THE_CELL_CYCLE_CHECKPOINT	74	0.438113	1.46001	0.0137255	0.115686
R_MMU_174184_CDC20:PHOSPHO_APC/C_MEDIATED_DEGRADATION_OF_CYCLIN_A	73	0.440283	1.46041	0.0118577	0.115996
R_MMU_5668541_TNFR2_NON_CANONICAL_NF_KB_PATHWAY	98	0.417294	1.46106	0.00616016	0.11618
R_MMU_6804756_REGULATION_OF_TP53_ACTIVITY_THROUGH_PHOSPHORYLATION	90	0.420924	1.46389	0.0083682	0.114424
R_MMU_5357801_PROGRAMMED_CELL_DEATH	132	0.396622	1.46456	0.00205761	0.114433
R_MMU_1280215_CYTOKINE_SIGNALING_IN_IMMUNE_SYSTEM	382	0.358196	1.46786	0	0.112254
R_MMU_937061_TRIF(TICAM1)_MEDIATED_TLR4_SIGNALING	90	0.422993	1.46858	0.0140845	0.112064
R_MMU_432722_GOLGI_ASSOCIATED_VESICLE_BIOGENESIS	55	0.455922	1.46899	0.0233463	0.112254
R_MMU_1234174_CELLULAR_RESPONSE_TO_HYPOXIA	70	0.450268	1.47051	0.014433	0.111728
R_MMU_1234176_OXYGEN_DEPENDENT_PROLINE_HYDROXYLATION_OF_HYPOXIA_INDUCIBLE_FACTOR_ALPHA	66	0.448659	1.4728	0.0184426	0.110385
R_MMU_166166_MYD88_INDEPENDENT_TLR4_CASCADE	90	0.422993	1.47546	0.00978474	0.108756
R_MMU_1266695_INTERLEUKIN_7_SIGNALING	25	0.551192	1.47609	0.0392157	0.108855
R_MMU_69481_G2/M_CHECKPOINTS	155	0.393863	1.47734	0.00428265	0.108382
R_MMU_75815_UBIQUITIN_DEPENDENT_DEGRADATION_OF_CYCLIN_D	51	0.470248	1.479	0.012474	0.107702
R_MMU_2467813_SEPARATION_OF_SISTER_CHROMATIDS	187	0.390109	1.48368	0.00604839	0.104667
R_MMU_1257604_PIP3_ACTIVATES_AKT_SIGNALING	227	0.379932	1.48377	0	0.105258
R_MMU_4615885_SUMOYLATION_OF_DNA_REPLICATION_PROTEINS	43	0.482935	1.48458	0.0122951	0.105332
R_MMU_5687128_MAPK6/MAPK4_SIGNALING	75	0.443001	1.48513	0.0126582	0.105639
R_MMU_9013026_RHOB_GTPASE_CYCLE	69	0.444225	1.48962	0.0193798	0.102727
R_MMU_201681_TCF_DEPENDENT_SIGNALING_IN_RESPONSE_TO_WNT	151	0.398349	1.49278	0.0019685	0.100691
R_MMU_4608870_ASYMMETRIC_LOCALIZATION_OF_PCP_PROTEINS	62	0.461023	1.49632	0.0240964	0.0983954
R_MMU_432720_LYSOSOME_VESICLE_BIOGENESIS	34	0.508621	1.49802	0.0214844	0.0976092
R_MMU_174154_APC/C:CDC20_MEDIATED_DEGRADATION_OF_SECURIN	68	0.454528	1.49815	0.0102459	0.0981896
R_MMU_186763_DOWNSTREAM_SIGNAL_TRANSDUCTION	27	0.543099	1.50186	0.0336842	0.0960883
R_MMU_174178_APC/C:CDH1_MEDIATED_DEGRADATION_OF_CDC20_AND_OTHER_APC/C:CDH1_TARGETED_PROTEINS_IN_LATE_MITOSIS/EARLY_G1	74	0.447749	1.50412	0.0113852	0.0951805
R_MMU_5610785_GLI3_IS_PROCESSED_TO_GLI3R_BY_THE_PROTEASOME	57	0.47382	1.50425	0.0107296	0.0957648
R_MMU_9006936_SIGNALING_BY_TGFB_FAMILY_MEMBERS	86	0.437417	1.5055	0.0116732	0.0955386
R_MMU_69052_SWITCHING_OF_ORIGINS_TO_A_POST_REPLICATIVE_STATE	90	0.433576	1.50931	0.0060241	0.0930918
R_MMU_975163_IRAK2_MEDIATED_ACTIVATION_OF_TAK1_COMPLEX_UPON_TLR7/8_OR_9_STIMULATION	15	0.635471	1.51236	0.0437376	0.0913004
R_MMU_174084_AUTODEGRADATION_OF_CDH1_BY_CDH1:APC/C	64	0.463105	1.51275	0.0122699	0.0916857
R_MMU_166016_TOLL_LIKE_RECEPTOR_4_(TLR4)_CASCADE	107	0.428505	1.51449	0.00803213	0.0908551
R_MMU_202424_DOWNSTREAM_TCR_SIGNALING	92	0.438788	1.51488	0.00607288	0.0911924
R_MMU_4641258_DEGRADATION_OF_DVL	57	0.482621	1.52211	0.00994036	0.0866198
R_MMU_8852276_THE_ROLE_OF_GTSE1_IN_G2/M_PROGRESSION_AFTER_G2_CHECKPOINT	75	0.449886	1.52303	0.00854701	0.0866653
R_MMU_2173795_DOWNREGULATION_OF_SMAD2/3:SMAD4_TRANSCRIPTIONAL_ACTIVITY	22	0.594148	1.52519	0.0239521	0.0855328
R_MMU_77595_PROCESSING_OF_INTRONLESS_PRE_MRNAS	19	0.591707	1.52523	0.0285714	0.0861959
R_MMU_74158_RNA_POLYMERASE_III_TRANSCRIPTION	34	0.526086	1.52841	0.0245399	0.0847899
R_MMU_68949_ORC1_REMOVAL_FROM_CHROMATIN	70	0.459052	1.52912	0.00749064	0.0848322
R_MMU_5689896_OVARIAN_TUMOR_DOMAIN_PROTEASES	33	0.533042	1.53124	0.0291667	0.0838754
R_MMU_429914_DEADENYLATION_DEPENDENT_MRNA_DECAY	55	0.480724	1.53174	0.014433	0.0842583
R_MMU_182971_EGFR_DOWNREGULATION	32	0.535024	1.53333	0.0200401	0.0838008
R_MMU_4641257_DEGRADATION_OF_AXIN	54	0.482192	1.53503	0.00867679	0.0831335
R_MMU_3214842_HDMS_DEMETHYLATE_HISTONES	46	0.497796	1.53558	0.00957854	0.0834829
R_MMU_76046_RNA_POLYMERASE_III_TRANSCRIPTION_INITIATION	34	0.526086	1.54572	0.0120968	0.0770587
R_MMU_450604_KSRP_(KHSRP)_BINDS_AND_DESTABILIZES_MRNA	15	0.653548	1.54726	0.0373281	0.0763819
R_MMU_2173788_DOWNREGULATION_OF_TGF_BETA_RECEPTOR_SIGNALING	17	0.624001	1.55042	0.0350515	0.074851
R_MMU_3301854_NUCLEAR_PORE_COMPLEX_(NPC)_DISASSEMBLY	32	0.543114	1.55469	0.0178218	0.0727819
R_MMU_8939902_REGULATION_OF_RUNX2_EXPRESSION_AND_ACTIVITY	51	0.498106	1.55569	0.0107066	0.0727677
R_MMU_110331_CLEAVAGE_OF_THE_DAMAGED_PURINE	51	0.498797	1.55583	0.0123711	0.0733469
R_MMU_110330_RECOGNITION_AND_ASSOCIATION_OF_DNA_GLYCOSYLASE_WITH_SITE_CONTAINING_AN_AFFECTED_PURINE	49	0.505453	1.55983	0.0123457	0.0714489
R_MMU_2173789_TGF_BETA_RECEPTOR_SIGNALING_ACTIVATES_SMADS	24	0.579258	1.56183	0.0323232	0.0707287
R_MMU_8878159_TRANSCRIPTIONAL_REGULATION_BY_RUNX3	80	0.457428	1.56205	0.00793651	0.0712791
R_MMU_5658442_REGULATION_OF_RAS_BY_GAPS	67	0.476868	1.56384	0.00601202	0.0709161
R_MMU_201722_FORMATION_OF_THE_BETA_CATENIN:TCF_TRANSACTIVATING_COMPLEX	23	0.589675	1.56423	0.0153846	0.0712762
R_MMU_8932339_ROS_SENSING_BY_NFE2L2	53	0.493011	1.56457	0.00821355	0.0717468
R_MMU_8941858_REGULATION_OF_RUNX3_EXPRESSION_AND_ACTIVITY	54	0.486102	1.56466	0.00410678	0.0723549
R_MMU_202403_TCR_SIGNALING	110	0.434891	1.56643	0.00412371	0.0721495
R_MMU_76061_RNA_POLYMERASE_III_TRANSCRIPTION_INITIATION_FROM_TYPE_1_PROMOTER	27	0.574457	1.56666	0.0180723	0.0726676
R_MMU_73927_DEPURINATION	51	0.498797	1.56719	0.0196078	0.0731308
R_MMU_68867_ASSEMBLY_OF_THE_PRE_REPLICATIVE_COMPLEX	68	0.475226	1.56844	0.00622407	0.0729143
R_MMU_76066_RNA_POLYMERASE_III_TRANSCRIPTION_INITIATION_FROM_TYPE_2_PROMOTER	26	0.579082	1.57283	0.0221774	0.0708374
R_MMU_5620916_VXPX_CARGO_TARGETING_TO_CILIUM	19	0.631946	1.57484	0.0124224	0.0701169
R_MMU_2555396_MITOTIC_METAPHASE_AND_ANAPHASE	221	0.40774	1.5759	0	0.070203
R_MMU_69002_DNA_REPLICATION_PRE_INITIATION	83	0.458178	1.57638	0.00817996	0.0705106
R_MMU_446652_INTERLEUKIN_1_FAMILY_SIGNALING	108	0.449604	1.57889	0	0.0696306
R_MMU_68875_MITOTIC_PROPHASE	110	0.449381	1.57958	0.002079	0.0698805
R_MMU_674695_RNA_POLYMERASE_II_PRE_TRANSCRIPTION_EVENTS	78	0.465542	1.58077	0.00208768	0.0698361
R_MMU_69610_P53_INDEPENDENT_DNA_DAMAGE_RESPONSE	52	0.510826	1.58222	0.00790514	0.0694875
R_MMU_68882_MITOTIC_ANAPHASE	220	0.407075	1.58588	0	0.0676669
R_MMU_400206_REGULATION_OF_LIPID_METABOLISM_BY_PPARALPHA	15	0.677605	1.59026	0.0178926	0.0656736
R_MMU_68886_M_PHASE	381	0.389761	1.59356	0	0.0644184
R_MMU_9711123_CELLULAR_RESPONSE_TO_CHEMICAL_STRESS	139	0.430347	1.59427	0.00205761	0.0646022
R_MMU_195253_DEGRADATION_OF_BETA_CATENIN_BY_THE_DESTRUCTION_COMPLEX	78	0.477683	1.59911	0.00192308	0.0624845
R_MMU_1834949_CYTOSOLIC_SENSORS_OF_PATHOGEN_ASSOCIATED_DNA	32	0.565555	1.59934	0.00998004	0.0629865
R_MMU_606279_DEPOSITION_OF_NEW_CENPA_CONTAINING_NUCLEOSOMES_AT_THE_CENTROMERE	70	0.486983	1.60274	0.0019084	0.0616873
R_MMU_8878171_TRANSCRIPTIONAL_REGULATION_BY_RUNX1	188	0.417871	1.60281	0	0.0623329
R_MMU_9670095_INHIBITION_OF_DNA_RECOMBINATION_AT_TELOMERE	49	0.511474	1.60337	0.0077821	0.0627729
R_MMU_2173793_TRANSCRIPTIONAL_ACTIVITY_OF_SMAD2/SMAD3:SMAD4_HETEROTRIMER	38	0.545206	1.60582	0.0133843	0.0619079
R_MMU_2559584_FORMATION_OF_SENESCENCE_ASSOCIATED_HETEROCHROMATIN_FOCI_(SAHF)	17	0.661449	1.60911	0.0172084	0.0605151
R_MMU_349425_AUTODEGRADATION_OF_THE_E3_UBIQUITIN_LIGASE_COP1	52	0.510969	1.61008	0.004	0.0604903
R_MMU_8854050_FBXL7_DOWN_REGULATES_AURKA_DURING_MITOTIC_ENTRY_AND_IN_EARLY_MITOSIS	54	0.509739	1.61091	0.00856531	0.0607432
R_MMU_3214841_PKMTS_METHYLATE_HISTONE_LYSINES	66	0.489089	1.61361	0.00421053	0.0597001
R_MMU_69613_P53_INDEPENDENT_G1/S_DNA_DAMAGE_CHECKPOINT	52	0.510826	1.61531	0	0.0595288
R_MMU_2454202_FC_EPSILON_RECEPTOR_(FCERI)_SIGNALING	173	0.426436	1.62108	0	0.0566292
R_MMU_2559583_CELLULAR_SENESCENCE	169	0.429369	1.62255	0	0.0563768
R_MMU_774815_NUCLEOSOME_ASSEMBLY	70	0.486983	1.6238	0	0.0564339
R_MMU_69601_UBIQUITIN_MEDIATED_DEGRADATION_OF_PHOSPHORYLATED_CDC25A	52	0.510826	1.62628	0	0.0558296
R_MMU_4085377_SUMOYLATION_OF_SUMOYLATION_PROTEINS	34	0.560165	1.62824	0.00598802	0.0556006
R_MMU_159230_TRANSPORT_OF_THE_SLBP_DEPENDANT_MATURE_MRNA	35	0.565844	1.62964	0.00428265	0.0557637
R_MMU_5610780_DEGRADATION_OF_GLI1_BY_THE_PROTEASOME	55	0.508903	1.63189	0	0.0553168
R_MMU_8953897_CELLULAR_RESPONSES_TO_EXTERNAL_STIMULI	500	0.392017	1.63266	0	0.0557821
R_MMU_211000_GENE_SILENCING_BY_RNA	109	0.458568	1.63456	0	0.0554573
R_MMU_2262752_CELLULAR_RESPONSES_TO_STRESS	497	0.393293	1.63825	0	0.0541288
R_MMU_2559586_DNA_DAMAGE/TELOMERE_STRESS_INDUCED_SENESCENCE	77	0.489982	1.63938	0	0.0543568
R_MMU_9707587_REGULATION_OF_HMOX1_EXPRESSION_AND_ACTIVITY	60	0.512308	1.64048	0	0.0544155
R_MMU_6804758_REGULATION_OF_TP53_ACTIVITY_THROUGH_ACETYLATION	29	0.597361	1.64217	0.0122449	0.0542654
R_MMU_69541_STABILIZATION_OF_P53	56	0.514399	1.64317	0.00416667	0.0544525
R_MMU_68827_CDT1_ASSOCIATION_WITH_THE_CDC6:ORC:ORIGIN_COMPLEX	59	0.498046	1.64662	0.00209205	0.0534804
R_MMU_3700989_TRANSCRIPTIONAL_REGULATION_BY_TP53	299	0.410844	1.6506	0	0.0523573
R_MMU_450408_AUF1_(HNRNP_D0)_BINDS_AND_DESTABILIZES_MRNA	56	0.518527	1.651	0.00196464	0.0530332
R_MMU_159227_TRANSPORT_OF_THE_SLBP_INDEPENDENT_MATURE_MRNA	34	0.573758	1.65467	0.012	0.0517774
R_MMU_8948751_REGULATION_OF_PTEN_STABILITY_AND_ACTIVITY	69	0.499341	1.66053	0	0.049382
R_MMU_5676590_NIK__>NONCANONICAL_NF_KB_SIGNALING	57	0.518649	1.66842	0	0.0455822
R_MMU_5607761_DECTIN_1_MEDIATED_NONCANONICAL_NF_KB_SIGNALING	57	0.518649	1.67452	0.00210526	0.0433939
R_MMU_3232142_SUMOYLATION_OF_UBIQUITINYLATION_PROTEINS	38	0.556772	1.67717	0.00201207	0.0426718
R_MMU_3214847_HATS_ACETYLATE_HISTONES	66	0.511011	1.68298	0	0.0404559
R_MMU_5688426_DEUBIQUITINATION	246	0.426144	1.68352	0	0.0409389
R_MMU_1169091_ACTIVATION_OF_NF_KAPPAB_IN_B_CELLS	64	0.520164	1.68564	0	0.0406441
R_MMU_159234_TRANSPORT_OF_MATURE_MRNAS_DERIVED_FROM_INTRONLESS_TRANSCRIPTS	42	0.562443	1.68604	0.00803213	0.041246
R_MMU_8936459_RUNX1_REGULATES_GENES_INVOLVED_IN_MEGAKARYOCYTE_DIFFERENTIATION_AND_PLATELET_FUNCTION	76	0.503773	1.68907	0.00204082	0.0408269
R_MMU_194441_METABOLISM_OF_NON_CODING_RNA	49	0.550221	1.69209	0.00407332	0.0399684
R_MMU_191859_SNRNP_ASSEMBLY	49	0.550221	1.69801	0.00199601	0.0379297
R_MMU_73762_RNA_POLYMERASE_I_TRANSCRIPTION_INITIATION	41	0.558953	1.6995	0.00414079	0.0380601
R_MMU_2559580_OXIDATIVE_STRESS_INDUCED_SENESCENCE	106	0.476882	1.701	0	0.0382328
R_MMU_2871837_FCERI_MEDIATED_NF_KB_ACTIVATION	129	0.471968	1.70295	0.00213675	0.0381651
R_MMU_159231_TRANSPORT_OF_MATURE_MRNA_DERIVED_FROM_AN_INTRONLESS_TRANSCRIPT	41	0.569079	1.70526	0	0.0376577
R_MMU_6807070_PTEN_REGULATION	112	0.474888	1.71178	0	0.0356554
R_MMU_9020702_INTERLEUKIN_1_SIGNALING	96	0.492133	1.71207	0	0.0363278
R_MMU_5578749_TRANSCRIPTIONAL_REGULATION_BY_SMALL_RNAS	101	0.485866	1.7169	0	0.035202
R_MMU_3214858_RMTS_METHYLATE_HISTONE_ARGININES	67	0.519361	1.72776	0	0.0317675
R_MMU_2299718_CONDENSATION_OF_PROPHASE_CHROMOSOMES	55	0.546658	1.73093	0.0019685	0.0312858
R_MMU_73728_RNA_POLYMERASE_I_PROMOTER_OPENING	59	0.545296	1.73256	0	0.0315216
R_MMU_6807505_RNA_POLYMERASE_II_TRANSCRIBES_SNRNA_GENES	73	0.514825	1.74111	0.00195312	0.0285305
R_MMU_9013424_RHOV_GTPASE_CYCLE	32	0.620665	1.74223	0.00201613	0.028887
R_MMU_450513_TRISTETRAPROLIN_(TTP,_ZFP36)_BINDS_AND_DESTABILIZES_MRNA	17	0.709327	1.75209	0	0.0262611
R_MMU_427413_NORC_NEGATIVELY_REGULATES_RRNA_EXPRESSION	57	0.548077	1.75328	0.0019685	0.0265731
R_MMU_9018519_ESTROGEN_DEPENDENT_GENE_EXPRESSION	111	0.490516	1.7582	0	0.025583
R_MMU_9707564_CYTOPROTECTION_BY_HMOX1	109	0.494981	1.76063	0	0.0252231
R_MMU_912694_REGULATION_OF_IFNA_SIGNALING	15	0.734159	1.76924	0.002079	0.023159
R_MMU_983705_SIGNALING_BY_THE_B_CELL_RECEPTOR_(BCR)	156	0.473211	1.77774	0	0.0216801
R_MMU_170834_SIGNALING_BY_TGF_BETA_RECEPTOR_COMPLEX	60	0.553027	1.78063	0	0.0212943
R_MMU_73856_RNA_POLYMERASE_II_TRANSCRIPTION_TERMINATION	65	0.542637	1.78401	0	0.0207595
R_MMU_5689880_UB_SPECIFIC_PROCESSING_PROTEASES	179	0.471146	1.78822	0	0.0202319
R_MMU_450531_REGULATION_OF_MRNA_STABILITY_BY_PROTEINS_THAT_BIND_AU_RICH_ELEMENTS	85	0.52479	1.7905	0	0.0204341
R_MMU_5625886_ACTIVATED_PKN1_STIMULATES_TRANSCRIPTION_OF_AR_(ANDROGEN_RECEPTOR)_REGULATED_GENES_KLK2_AND_KLK3	61	0.558432	1.79146	0	0.021023
R_MMU_1168372_DOWNSTREAM_SIGNALING_EVENTS_OF_B_CELL_RECEPTOR_(BCR)	78	0.533809	1.79402	0	0.0207764
R_MMU_450385_BUTYRATE_RESPONSE_FACTOR_1_(BRF1)_BINDS_AND_DESTABILIZES_MRNA	17	0.719257	1.79789	0.00198807	0.02067
R_MMU_5250913_POSITIVE_EPIGENETIC_REGULATION_OF_RRNA_EXPRESSION	84	0.531703	1.79806	0	0.0214355
R_MMU_5621481_C_TYPE_LECTIN_RECEPTORS_(CLRS)	110	0.509458	1.8098	0	0.0187689
R_MMU_5250924_B_WICH_COMPLEX_POSITIVELY_REGULATES_RRNA_EXPRESSION	84	0.531703	1.81574	0	0.018008
R_MMU_3214815_HDACS_DEACETYLATE_HISTONES	79	0.536009	1.8167	0	0.0185864
R_MMU_5633007_REGULATION_OF_TP53_ACTIVITY	154	0.489551	1.82408	0	0.0174577
R_MMU_191273_CHOLESTEROL_BIOSYNTHESIS	25	0.675696	1.82624	0	0.0175413
R_MMU_5250941_NEGATIVE_EPIGENETIC_REGULATION_OF_RRNA_EXPRESSION	60	0.562336	1.82894	0	0.0178375
R_MMU_427359_SIRT1_NEGATIVELY_REGULATES_RRNA_EXPRESSION	59	0.567778	1.83057	0	0.0179669
R_MMU_5607764_CLEC7A_(DECTIN_1)_SIGNALING	91	0.528264	1.83729	0	0.0165552
R_MMU_5689603_UCH_PROTEINASES	93	0.529689	1.85063	0	0.013657
R_MMU_5625740_RHO_GTPASES_ACTIVATE_PKNS	80	0.546702	1.86542	0	0.0113921
R_MMU_73772_RNA_POLYMERASE_I_PROMOTER_ESCAPE	83	0.553014	1.87489	0	0.0106144
R_MMU_72187_MRNA_3'_END_PROCESSING	56	0.584992	1.88039	0	0.0108595
R_MMU_73854_RNA_POLYMERASE_I_PROMOTER_CLEARANCE	99	0.545807	1.89575	0	0.0082533
R_MMU_73864_RNA_POLYMERASE_I_TRANSCRIPTION	100	0.542112	1.91057	0	0.00673464
R_MMU_6791226_MAJOR_PATHWAY_OF_RRNA_PROCESSING_IN_THE_NUCLEOLUS_AND_CYTOSOL	175	0.507291	1.91699	0	0.00636128
R_MMU_72312_RRNA_PROCESSING	175	0.507291	1.9283	0	0.00568896
R_MMU_8868773_RRNA_PROCESSING_IN_THE_NUCLEUS_AND_CYTOSOL	175	0.507291	1.92837	0	0.00625785
R_MMU_212300_PRC2_METHYLATES_HISTONES_AND_DNA	69	0.582511	1.93461	0	0.0058812
R_MMU_3247509_CHROMATIN_MODIFYING_ENZYMES	203	0.506216	1.93992	0	0.00556621
R_MMU_159236_TRANSPORT_OF_MATURE_MRNA_DERIVED_FROM_AN_INTRON_CONTAINING_TRANSCRIPT	73	0.580554	1.9452	0	0.00596026
R_MMU_4839726_CHROMATIN_ORGANIZATION	203	0.506216	1.95215	0	0.00553949
R_MMU_72163_MRNA_SPLICING_MAJOR_PATHWAY	180	0.515371	1.95971	0	0.00495791
R_MMU_72202_TRANSPORT_OF_MATURE_TRANSCRIPT_TO_CYTOPLASM	82	0.575809	1.96578	0	0.00482102
R_MMU_72172_MRNA_SPLICING	188	0.511004	1.97289	0	0.00551426
R_MMU_212165_EPIGENETIC_REGULATION_OF_GENE_EXPRESSION	102	0.556062	1.97562	0	0.0076241
R_MMU_72203_PROCESSING_OF_CAPPED_INTRON_CONTAINING_PRE_MRNA	239	0.521645	2.05814	0	0.0027866

## Sheet: OE vs OEC-rectome
NAME	SIZE	ES	NES	NOM.pval	FDR.qval
R_MMU_69620_CELL_CYCLE_CHECKPOINTS	278	-0.6699008	-2.58319	0	0
R_MMU_69481_G2/M_CHECKPOINTS	155	-0.7004699	-2.56722	0	0
R_MMU_68882_MITOTIC_ANAPHASE	220	-0.6625000	-2.54089	0	0
R_MMU_2555396_MITOTIC_METAPHASE_AND_ANAPHASE	221	-0.6629164	-2.52309	0	0
R_MMU_68886_M_PHASE	381	-0.6301733	-2.51207	0	0
R_MMU_2467813_SEPARATION_OF_SISTER_CHROMATIDS	187	-0.6677082	-2.50677	0	0
R_MMU_69306_DNA_REPLICATION	125	-0.6963797	-2.50301	0	0
R_MMU_69239_SYNTHESIS_OF_DNA	117	-0.6994405	-2.5014	0	0
R_MMU_73886_CHROMOSOME_MAINTENANCE	119	-0.6893488	-2.4543	0	0
R_MMU_69242_S_PHASE	146	-0.6675314	-2.45167	0	0
R_MMU_8852276_THE_ROLE_OF_GTSE1_IN_G2/M_PROGRESSION_AFTER_G2_CHECKPOINT	75	-0.7308972	-2.44785	0	0
R_MMU_69002_DNA_REPLICATION_PRE_INITIATION	83	-0.7126249	-2.44284	0	0
R_MMU_774815_NUCLEOSOME_ASSEMBLY	70	-0.7347342	-2.43438	0	0
R_MMU_69206_G1/S_TRANSITION	105	-0.6893752	-2.43163	0	0
R_MMU_453276_REGULATION_OF_MITOTIC_CELL_CYCLE	85	-0.7129974	-2.42781	0	0
R_MMU_174143_APC/C_MEDIATED_DEGRADATION_OF_CELL_CYCLE_PROTEINS	85	-0.7129974	-2.42287	0	0
R_MMU_176814_ACTIVATION_OF_APC/C_AND_APC/C:CDC20_MEDIATED_DEGRADATION_OF_MITOTIC_PROTEINS	77	-0.7165369	-2.4201	0	0
R_MMU_73728_RNA_POLYMERASE_I_PROMOTER_OPENING	59	-0.7431325	-2.42001	0	0
R_MMU_69052_SWITCHING_OF_ORIGINS_TO_A_POST_REPLICATIVE_STATE	90	-0.7014048	-2.41548	0	0
R_MMU_212165_EPIGENETIC_REGULATION_OF_GENE_EXPRESSION	102	-0.6837323	-2.41337	0	0
R_MMU_5250913_POSITIVE_EPIGENETIC_REGULATION_OF_RRNA_EXPRESSION	84	-0.7055276	-2.41263	0	0
R_MMU_5663220_RHO_GTPASES_ACTIVATE_FORMINS	135	-0.6584003	-2.41054	0	0
R_MMU_179419_APC:CDC20_MEDIATED_DEGRADATION_OF_CELL_CYCLE_PROTEINS_PRIOR_TO_SATISFATION_OF_THE_CELL_CYCLE_CHECKPOINT	74	-0.7139754	-2.40888	0	0
R_MMU_5250924_B_WICH_COMPLEX_POSITIVELY_REGULATES_RRNA_EXPRESSION	84	-0.7055276	-2.39703	0	0
R_MMU_427413_NORC_NEGATIVELY_REGULATES_RRNA_EXPRESSION	57	-0.7388775	-2.39682	0	0
R_MMU_68949_ORC1_REMOVAL_FROM_CHROMATIN	70	-0.7203107	-2.38823	0	0
R_MMU_606279_DEPOSITION_OF_NEW_CENPA_CONTAINING_NUCLEOSOMES_AT_THE_CENTROMERE	70	-0.7347342	-2.38768	0	0
R_MMU_195258_RHO_GTPASE_EFFECTORS	305	-0.6097078	-2.38565	0	0
R_MMU_176409_APC/C:CDC20_MEDIATED_DEGRADATION_OF_MITOTIC_PROTEINS	76	-0.7130118	-2.38382	0	0
R_MMU_2500257_RESOLUTION_OF_SISTER_CHROMATID_COHESION	122	-0.6641381	-2.37868	0	0
R_MMU_68877_MITOTIC_PROMETAPHASE	193	-0.6293407	-2.37832	0	0
R_MMU_9648025_EML4_AND_NUDC_IN_MITOTIC_SPINDLE_FORMATION	110	-0.6712492	-2.37799	0	0
R_MMU_5250941_NEGATIVE_EPIGENETIC_REGULATION_OF_RRNA_EXPRESSION	60	-0.7298493	-2.37518	0	0
R_MMU_2299718_CONDENSATION_OF_PROPHASE_CHROMOSOMES	55	-0.7344348	-2.37289	0	0
R_MMU_157579_TELOMERE_MAINTENANCE	91	-0.6922127	-2.37098	0	0
R_MMU_174184_CDC20:PHOSPHO_APC/C_MEDIATED_DEGRADATION_OF_CYCLIN_A	73	-0.7109973	-2.37027	0	0
R_MMU_450408_AUF1_(HNRNP_D0)_BINDS_AND_DESTABILIZES_MRNA	56	-0.7307288	-2.36654	0	0
R_MMU_68867_ASSEMBLY_OF_THE_PRE_REPLICATIVE_COMPLEX	68	-0.7223982	-2.36617	0	0
R_MMU_69017_CDK_MEDIATED_PHOSPHORYLATION_AND_REMOVAL_OF_CDC6	73	-0.7026142	-2.36144	0	0
R_MMU_5625886_ACTIVATED_PKN1_STIMULATES_TRANSCRIPTION_OF_AR_(ANDROGEN_RECEPTOR)_REGULATED_GENES_KLK2_AND_KLK3	61	-0.7256026	-2.35675	0	0
R_MMU_427359_SIRT1_NEGATIVELY_REGULATES_RRNA_EXPRESSION	59	-0.7341130	-2.35498	0	0
R_MMU_5625740_RHO_GTPASES_ACTIVATE_PKNS	80	-0.6878760	-2.35437	0	0
R_MMU_9670095_INHIBITION_OF_DNA_RECOMBINATION_AT_TELOMERE	49	-0.7533991	-2.35153	0	0
R_MMU_75815_UBIQUITIN_DEPENDENT_DEGRADATION_OF_CYCLIN_D	51	-0.7281224	-2.34599	0	0
R_MMU_69275_G2/M_TRANSITION	180	-0.6288907	-2.34226	0	0
R_MMU_453274_MITOTIC_G2_G2/M_PHASES	182	-0.6271620	-2.34223	0	0
R_MMU_68827_CDT1_ASSOCIATION_WITH_THE_CDC6:ORC:ORIGIN_COMPLEX	59	-0.7271174	-2.3415	0	0
R_MMU_73772_RNA_POLYMERASE_I_PROMOTER_ESCAPE	83	-0.6856459	-2.33961	0	0
R_MMU_212300_PRC2_METHYLATES_HISTONES_AND_DNA	69	-0.7033400	-2.33398	0	0
R_MMU_174178_APC/C:CDH1_MEDIATED_DEGRADATION_OF_CDC20_AND_OTHER_APC/C:CDH1_TARGETED_PROTEINS_IN_LATE_MITOSIS/EARLY_G1	74	-0.7029914	-2.33325	0	0
R_MMU_450531_REGULATION_OF_MRNA_STABILITY_BY_PROTEINS_THAT_BIND_AU_RICH_ELEMENTS	85	-0.6811307	-2.33238	0	0
R_MMU_110330_RECOGNITION_AND_ASSOCIATION_OF_DNA_GLYCOSYLASE_WITH_SITE_CONTAINING_AN_AFFECTED_PURINE	49	-0.7494834	-2.33069	0	0
R_MMU_69618_MITOTIC_SPINDLE_CHECKPOINT	111	-0.6510282	-2.32866	0	0
R_MMU_453279_MITOTIC_G1_PHASE_AND_G1/S_TRANSITION	128	-0.6478282	-2.3275	0	0
R_MMU_8878171_TRANSCRIPTIONAL_REGULATION_BY_RUNX1	188	-0.6158788	-2.32669	0	0
R_MMU_5689603_UCH_PROTEINASES	93	-0.6772559	-2.32621	0	0
R_MMU_73854_RNA_POLYMERASE_I_PROMOTER_CLEARANCE	99	-0.6677236	-2.32435	0	0
R_MMU_8936459_RUNX1_REGULATES_GENES_INVOLVED_IN_MEGAKARYOCYTE_DIFFERENTIATION_AND_PLATELET_FUNCTION	76	-0.6943098	-2.32246	0	0
R_MMU_141424_AMPLIFICATION_OF_SIGNAL_FROM_THE_KINETOCHORES	94	-0.6613739	-2.32004	0	0
R_MMU_5610780_DEGRADATION_OF_GLI1_BY_THE_PROTEASOME	55	-0.7227521	-2.31735	0	0
R_MMU_73864_RNA_POLYMERASE_I_TRANSCRIPTION	100	-0.6695668	-2.31332	0	0
R_MMU_69613_P53_INDEPENDENT_G1/S_DNA_DAMAGE_CHECKPOINT	52	-0.7308692	-2.31271	0	0
R_MMU_174084_AUTODEGRADATION_OF_CDH1_BY_CDH1:APC/C	64	-0.7040086	-2.31123	0	0
R_MMU_110331_CLEAVAGE_OF_THE_DAMAGED_PURINE	51	-0.7334083	-2.31008	0	0
R_MMU_73884_BASE_EXCISION_REPAIR	84	-0.6730451	-2.30876	0	0
R_MMU_69601_UBIQUITIN_MEDIATED_DEGRADATION_OF_PHOSPHORYLATED_CDC25A	52	-0.7308692	-2.30861	0	0
R_MMU_9707587_REGULATION_OF_HMOX1_EXPRESSION_AND_ACTIVITY	60	-0.7118195	-2.30664	0	0
R_MMU_69473_G2/M_DNA_DAMAGE_CHECKPOINT	82	-0.6687149	-2.3058	0	0
R_MMU_8932339_ROS_SENSING_BY_NFE2L2	53	-0.7242724	-2.30343	0	0
R_MMU_69610_P53_INDEPENDENT_DNA_DAMAGE_RESPONSE	52	-0.7308692	-2.30294	0	0
R_MMU_174154_APC/C:CDC20_MEDIATED_DEGRADATION_OF_SECURIN	68	-0.6984813	-2.30269	0	0
R_MMU_4641258_DEGRADATION_OF_DVL	57	-0.7145831	-2.30172	0	0
R_MMU_73927_DEPURINATION	51	-0.7334083	-2.29953	0	0
R_MMU_141444_AMPLIFICATION__OF_SIGNAL_FROM_UNATTACHED__KINETOCHORES_VIA_A_MAD2__INHIBITORY_SIGNAL	94	-0.6613739	-2.29765	0	0
R_MMU_5607761_DECTIN_1_MEDIATED_NONCANONICAL_NF_KB_SIGNALING	57	-0.7036163	-2.29102	0	0
R_MMU_73929_BASE_EXCISION_REPAIR,_AP_SITE_FORMATION	58	-0.7064039	-2.28477	0	0
R_MMU_5693567_HDR_THROUGH_HOMOLOGOUS_RECOMBINATION_(HRR)_OR_SINGLE_STRAND_ANNEALING_(SSA)	115	-0.6383530	-2.28325	0	0
R_MMU_5676590_NIK__>NONCANONICAL_NF_KB_SIGNALING	57	-0.7036163	-2.28195	0	0
R_MMU_1236978_CROSS_PRESENTATION_OF_SOLUBLE_EXOGENOUS_ANTIGENS_(ENDOSOMES)	48	-0.7290905	-2.28151	0	0
R_MMU_69656_CYCLIN_A:CDK2_ASSOCIATED_EVENTS_AT_S_PHASE_ENTRY	72	-0.6785781	-2.27556	0	0
R_MMU_1168372_DOWNSTREAM_SIGNALING_EVENTS_OF_B_CELL_RECEPTOR_(BCR)	78	-0.6746462	-2.27405	0	0
R_MMU_349425_AUTODEGRADATION_OF_THE_E3_UBIQUITIN_LIGASE_COP1	52	-0.7256547	-2.27344	0	0
R_MMU_5658442_REGULATION_OF_RAS_BY_GAPS	67	-0.6884810	-2.26899	0	0
R_MMU_4641257_DEGRADATION_OF_AXIN	54	-0.7110494	-2.26821	0	0
R_MMU_1169091_ACTIVATION_OF_NF_KAPPAB_IN_B_CELLS	64	-0.6927460	-2.26544	0	0
R_MMU_2262752_CELLULAR_RESPONSES_TO_STRESS	497	-0.5622884	-2.26404	0	0
R_MMU_5578749_TRANSCRIPTIONAL_REGULATION_BY_SMALL_RNAS	101	-0.6392730	-2.26352	0	0
R_MMU_8941858_REGULATION_OF_RUNX3_EXPRESSION_AND_ACTIVITY	54	-0.7025285	-2.26084	0	0
R_MMU_2559582_SENESCENCE_ASSOCIATED_SECRETORY_PHENOTYPE_(SASP)	97	-0.6492196	-2.25739	0	0
R_MMU_390522_STRIATED_MUSCLE_CONTRACTION	35	-0.7648746	-2.25638	0	0
R_MMU_8854050_FBXL7_DOWN_REGULATES_AURKA_DURING_MITOTIC_ENTRY_AND_IN_EARLY_MITOSIS	54	-0.6998411	-2.25536	0	0
R_MMU_8939902_REGULATION_OF_RUNX2_EXPRESSION_AND_ACTIVITY	51	-0.7241480	-2.25036	0	0
R_MMU_9018519_ESTROGEN_DEPENDENT_GENE_EXPRESSION	111	-0.6383960	-2.24979	0	0
R_MMU_2559586_DNA_DAMAGE/TELOMERE_STRESS_INDUCED_SENESCENCE	77	-0.6673267	-2.24888	0	0
R_MMU_8953897_CELLULAR_RESPONSES_TO_EXTERNAL_STIMULI	500	-0.5603465	-2.24862	0	0
R_MMU_5693538_HOMOLOGY_DIRECTED_REPAIR	121	-0.6279679	-2.24695	0	0
R_MMU_69202_CYCLIN_E_ASSOCIATED_EVENTS_DURING_G1/S_TRANSITION	70	-0.6731672	-2.24539	0	0
R_MMU_69541_STABILIZATION_OF_P53	56	-0.6961544	-2.24198	0	0
R_MMU_5610785_GLI3_IS_PROCESSED_TO_GLI3R_BY_THE_PROTEASOME	57	-0.6966662	-2.23623	0	0
R_MMU_4086400_PCP/CE_PATHWAY	88	-0.6490190	-2.23421	0	0
R_MMU_5368287_MITOCHONDRIAL_TRANSLATION	89	-0.6403372	-2.22895	0	0
R_MMU_8878166_TRANSCRIPTIONAL_REGULATION_BY_RUNX2	62	-0.6893936	-2.22893	0	0
R_MMU_8948751_REGULATION_OF_PTEN_STABILITY_AND_ACTIVITY	69	-0.6688116	-2.22668	0	0
R_MMU_5693532_DNA_DOUBLE_STRAND_BREAK_REPAIR	149	-0.6015456	-2.2252	0	0
R_MMU_8939236_RUNX1_REGULATES_TRANSCRIPTION_OF_GENES_INVOLVED_IN_DIFFERENTIATION_OF_HSCS	67	-0.6772355	-2.22446	0	0
R_MMU_4608870_ASYMMETRIC_LOCALIZATION_OF_PCP_PROTEINS	62	-0.6845894	-2.22183	0	0
R_MMU_2559580_OXIDATIVE_STRESS_INDUCED_SENESCENCE	106	-0.6275523	-2.21473	0	0
R_MMU_382556_ABC_FAMILY_PROTEINS_MEDIATED_TRANSPORT	101	-0.6348793	-2.2111	0	0
R_MMU_187577_SCF(SKP2)_MEDIATED_DEGRADATION_OF_P27/P21	60	-0.6833572	-2.21049	0	0
R_MMU_8939211_ESR_MEDIATED_SIGNALING	178	-0.5917047	-2.2103	0	0
R_MMU_5358346_HEDGEHOG_LIGAND_BIOGENESIS	63	-0.6730643	-2.20504	0	0
R_MMU_5687128_MAPK6/MAPK4_SIGNALING	75	-0.6554577	-2.19953	0	0
R_MMU_6807070_PTEN_REGULATION	112	-0.6167639	-2.19809	0	0
R_MMU_5607764_CLEC7A_(DECTIN_1)_SIGNALING	91	-0.6326355	-2.19737	0	0
R_MMU_5389840_MITOCHONDRIAL_TRANSLATION_ELONGATION	86	-0.6432930	-2.19549	0	0
R_MMU_69615_G1/S_DNA_DAMAGE_CHECKPOINTS	67	-0.6573214	-2.19442	0	0
R_MMU_73894_DNA_REPAIR	310	-0.5581193	-2.19431	0	0
R_MMU_5693607_PROCESSING_OF_DNA_DOUBLE_STRAND_BREAK_ENDS	80	-0.6471417	-2.19396	0	0
R_MMU_5419276_MITOCHONDRIAL_TRANSLATION_TERMINATION	88	-0.6397572	-2.18491	0	0
R_MMU_9711123_CELLULAR_RESPONSE_TO_CHEMICAL_STRESS	139	-0.5998368	-2.18049	0	0
R_MMU_211000_GENE_SILENCING_BY_RNA	109	-0.6184185	-2.17945	0	0
R_MMU_2559583_CELLULAR_SENESCENCE	169	-0.5858502	-2.17936	0	0
R_MMU_5689880_UB_SPECIFIC_PROCESSING_PROTEASES	179	-0.5815614	-2.17402	0	0
R_MMU_3214815_HDACS_DEACETYLATE_HISTONES	79	-0.6323146	-2.17228	0	0
R_MMU_69563_P53_DEPENDENT_G1_DNA_DAMAGE_RESPONSE	65	-0.6574778	-2.17205	0	0
R_MMU_9020702_INTERLEUKIN_1_SIGNALING	96	-0.6187549	-2.16929	0	0
R_MMU_68875_MITOTIC_PROPHASE	110	-0.6038303	-2.15658	0	0
R_MMU_69580_P53_DEPENDENT_G1/S_DNA_DAMAGE_CHECKPOINT	65	-0.6574778	-2.1488	0	0
R_MMU_9707564_CYTOPROTECTION_BY_HMOX1	109	-0.6074761	-2.1482	0	0
R_MMU_446652_INTERLEUKIN_1_FAMILY_SIGNALING	108	-0.6087658	-2.14198	0	0
R_MMU_3371497_HSP90_CHAPERONE_CYCLE_FOR_STEROID_HORMONE_RECEPTORS_(SHR)	50	-0.6829290	-2.1404	0	0
R_MMU_72203_PROCESSING_OF_CAPPED_INTRON_CONTAINING_PRE_MRNA	239	-0.5554808	-2.12656	0	0
R_MMU_68962_ACTIVATION_OF_THE_PRE_REPLICATIVE_COMPLEX	31	-0.7454647	-2.12516	0	0
R_MMU_176187_ACTIVATION_OF_ATR_IN_RESPONSE_TO_REPLICATION_STRESS	35	-0.7227209	-2.12286	0	0
R_MMU_2995410_NUCLEAR_ENVELOPE_(NE)_REASSEMBLY	61	-0.6570669	-2.12119	0	0
R_MMU_72172_MRNA_SPLICING	188	-0.5612356	-2.11668	0	0
R_MMU_5621481_C_TYPE_LECTIN_RECEPTORS_(CLRS)	110	-0.5942112	-2.11223	0	0
R_MMU_1234174_CELLULAR_RESPONSE_TO_HYPOXIA	70	-0.6223753	-2.08837	0	8.8195e-06
R_MMU_983189_KINESINS	56	-0.6529536	-2.08988	0	8.87991e-06
R_MMU_72163_MRNA_SPLICING_MAJOR_PATHWAY	180	-0.5596806	-2.09653	0	8.94115e-06
R_MMU_9006931_SIGNALING_BY_NUCLEAR_RECEPTORS	225	-0.5524813	-2.09698	0	9.00324e-06
R_MMU_5688426_DEUBIQUITINATION	246	-0.5444708	-2.0977	0	9.0662e-06
R_MMU_983231_FACTORS_INVOLVED_IN_MEGAKARYOCYTE_DEVELOPMENT_AND_PLATELET_PRODUCTION	125	-0.5833364	-2.09959	0	9.13005e-06
R_MMU_5632684_HEDGEHOG_'ON'_STATE	82	-0.6162319	-2.10129	0	9.1948e-06
R_MMU_3214858_RMTS_METHYLATE_HISTONE_ARGININES	67	-0.6302429	-2.10218	0	9.26048e-06
R_MMU_5693606_DNA_DOUBLE_STRAND_BREAK_RESPONSE	67	-0.6388639	-2.10397	0	9.3271e-06
R_MMU_1234176_OXYGEN_DEPENDENT_PROLINE_HYDROXYLATION_OF_HYPOXIA_INDUCIBLE_FACTOR_ALPHA	66	-0.6392684	-2.10513	0	9.39469e-06
R_MMU_1632852_MACROAUTOPHAGY	119	-0.5805845	-2.06899	0	1.70196e-05
R_MMU_380320_RECRUITMENT_OF_NUMA_TO_MITOTIC_CENTROSOMES	88	-0.5952128	-2.07029	0	1.71324e-05
R_MMU_9612973_AUTOPHAGY	119	-0.5805845	-2.07749	0	1.72466e-05
R_MMU_69190_DNA_STRAND_ELONGATION	23	-0.7715740	-2.07751	0	1.73623e-05
R_MMU_437239_RECYCLING_PATHWAY_OF_L1	36	-0.7024590	-2.0821	0	1.74796e-05
R_MMU_5610787_HEDGEHOG_'OFF'_STATE	107	-0.5809296	-2.04494	0	2.36194e-05
R_MMU_5693565_RECRUITMENT_AND_ATM_MEDIATED_PHOSPHORYLATION_OF_REPAIR_AND_SIGNALING_PROTEINS_AT_DNA_DOUBLE_STRAND_BREAKS	65	-0.6295549	-2.04662	0	2.37661e-05
R_MMU_9663891_SELECTIVE_AUTOPHAGY	62	-0.6326098	-2.04775	0	2.39146e-05
R_MMU_5357801_PROGRAMMED_CELL_DEATH	132	-0.5665704	-2.0486	0	2.4065e-05
R_MMU_8878159_TRANSCRIPTIONAL_REGULATION_BY_RUNX3	80	-0.6054324	-2.05005	0	2.42173e-05
R_MMU_1236975_ANTIGEN_PROCESSING_CROSS_PRESENTATION	84	-0.6000043	-2.05051	0	2.43716e-05
R_MMU_5668541_TNFR2_NON_CANONICAL_NF_KB_PATHWAY	98	-0.5894723	-2.05919	0	2.45278e-05
R_MMU_195253_DEGRADATION_OF_BETA_CATENIN_BY_THE_DESTRUCTION_COMPLEX	78	-0.6142144	-2.06028	0	2.46861e-05
R_MMU_449147_SIGNALING_BY_INTERLEUKINS	257	-0.5350097	-2.06319	0	2.48464e-05
R_MMU_5689901_METALLOPROTEASE_DUBS	34	-0.7076540	-2.06511	0	2.50088e-05
R_MMU_5626467_RHO_GTPASES_ACTIVATE_IQGAPS	29	-0.7197350	-2.01825	0	3.06162e-05
R_MMU_6781827_TRANSCRIPTION_COUPLED_NUCLEOTIDE_EXCISION_REPAIR_(TC_NER)	75	-0.5992131	-2.02181	0	3.08018e-05
R_MMU_3214847_HATS_ACETYLATE_HISTONES	66	-0.6202117	-2.03195	0	3.09896e-05
R_MMU_5685942_HDR_THROUGH_HOMOLOGOUS_RECOMBINATION_(HRR)	62	-0.6247603	-2.03602	0	3.11797e-05
R_MMU_9646399_AGGREPHAGY	35	-0.6790694	-2.012	0	3.72728e-05
R_MMU_351202_METABOLISM_OF_POLYAMINES	57	-0.6302173	-2.01317	0	3.74934e-05
R_MMU_3700989_TRANSCRIPTIONAL_REGULATION_BY_TP53	299	-0.5170349	-2.01433	0	3.77165e-05
R_MMU_350562_REGULATION_OF_ORNITHINE_DECARBOXYLASE_(ODC)	50	-0.6455527	-2.01452	0	3.79424e-05
R_MMU_5218859_REGULATED_NECROSIS	50	-0.6403213	-2.00771	0	5.16675e-05
R_MMU_3858494_BETA_CATENIN_INDEPENDENT_WNT_SIGNALING	127	-0.5605540	-2.00899	0	5.19697e-05
R_MMU_2565942_REGULATION_OF_PLK1_ACTIVITY_AT_G2/M_TRANSITION	84	-0.5886607	-2.00582	0	5.88171e-05
R_MMU_174417_TELOMERE_C_STRAND_(LAGGING_STRAND)_SYNTHESIS	32	-0.6982166	-1.99868	0	6.5708e-05
R_MMU_3214841_PKMTS_METHYLATE_HISTONE_LYSINES	66	-0.6008576	-1.99338	0	7.97946e-05
R_MMU_8856688_GOLGI_TO_ER_RETROGRADE_TRANSPORT	126	-0.5496780	-1.99202	0	9.32561e-05
R_MMU_6782135_DUAL_INCISION_IN_TC_NER	63	-0.6061459	-1.99246	0	9.37859e-05
R_MMU_72766_TRANSLATION	226	-0.5165521	-1.98687	0	9.99055e-05
R_MMU_5693571_NONHOMOLOGOUS_END_JOINING_(NHEJ)	53	-0.6165053	-1.97763	0	0.000112446
R_MMU_5696399_GLOBAL_GENOME_NUCLEOTIDE_EXCISION_REPAIR_(GG_NER)	80	-0.5854520	-1.97886	0	0.00011307
R_MMU_110314_RECOGNITION_OF_DNA_DAMAGE_BY_PCNA_CONTAINING_REPLICATION_COMPLEX	30	-0.6957512	-1.98482	0	0.000113702
R_MMU_6798695_NEUTROPHIL_DEGRANULATION	491	-0.4887385	-1.97291	0	0.000117033
R_MMU_373760_L1CAM_INTERACTIONS	67	-0.6041647	-1.97341	0	0.000117669
R_MMU_3247509_CHROMATIN_MODIFYING_ENZYMES	203	-0.5204616	-1.9742	0	0.000118312
R_MMU_3371556_CELLULAR_RESPONSE_TO_HEAT_STRESS	85	-0.5770931	-1.97669	0	0.000118962
R_MMU_8854518_AURKA_ACTIVATION_BY_TPX2	70	-0.5910470	-1.96852	0	0.000142995
R_MMU_4839726_CHROMATIN_ORGANIZATION	203	-0.5204616	-1.95848	0	0.000162573
R_MMU_380287_CENTROSOME_MATURATION	77	-0.5787418	-1.95137	0	0.000181038
R_MMU_499943_INTERCONVERSION_OF_NUCLEOTIDE_DI__AND_TRIPHOSPHATES	28	-0.6975550	-1.95299	0	0.000181996
R_MMU_9668328_SEALING_OF_THE_NUCLEAR_ENVELOPE_(NE)_BY_ESCRT_III	27	-0.6846489	-1.94175	0	0.000198014
R_MMU_380270_RECRUITMENT_OF_MITOTIC_CENTROSOME_PROTEINS_AND_COMPLEXES	77	-0.5787418	-1.9421	0	0.000199045
R_MMU_176408_REGULATION_OF_APC/C_ACTIVATORS_BETWEEN_G1/S_AND_EARLY_ANAPHASE	29	-0.6827671	-1.94536	0	0.000200088
R_MMU_1257604_PIP3_ACTIVATES_AKT_SIGNALING	227	-0.5034774	-1.9413	0	0.000203595
R_MMU_5696398_NUCLEOTIDE_EXCISION_REPAIR	107	-0.5558773	-1.93805	0	0.000208062
R_MMU_5358351_SIGNALING_BY_HEDGEHOG	138	-0.5285796	-1.93807	0	0.000209129
R_MMU_5696400_DUAL_INCISION_IN_GG_NER	40	-0.6382139	-1.93425	0	0.00021239
R_MMU_69186_LAGGING_STRAND_SYNTHESIS	19	-0.7515889	-1.93482	0	0.000213468
R_MMU_380284_LOSS_OF_PROTEINS_REQUIRED_FOR_INTERPHASE_MICROTUBULE_ORGANIZATION_FROM_THE_CENTROSOME	67	-0.5804948	-1.934	0	0.000217681
R_MMU_179409_APC_CDC20_MEDIATED_DEGRADATION_OF_NEK2A	27	-0.6998690	-1.93345	0	0.000222863
R_MMU_6782210_GAP_FILLING_DNA_REPAIR_SYNTHESIS_AND_LIGATION_IN_TC_NER	63	-0.5921723	-1.92792	0	0.00022572
R_MMU_174411_POLYMERASE_SWITCHING_ON_THE_C_STRAND_OF_THE_TELOMERE	25	-0.6953432	-1.92799	0	0.000226837
R_MMU_5633007_REGULATION_OF_TP53_ACTIVITY	154	-0.5237525	-1.93036	0	0.000227966
R_MMU_380259_LOSS_OF_NLP_FROM_MITOTIC_CENTROSOMES	67	-0.5804948	-1.9261	0	0.000229718
R_MMU_4420097_VEGFA_VEGFR2_PATHWAY	92	-0.5588416	-1.92625	0	0.000230844
R_MMU_937061_TRIF(TICAM1)_MEDIATED_TLR4_SIGNALING	90	-0.5502066	-1.9208	0	0.00023653
R_MMU_5675482_REGULATION_OF_NECROPTOTIC_CELL_DEATH	29	-0.6728367	-1.92089	0	0.000237662
R_MMU_8868773_RRNA_PROCESSING_IN_THE_NUCLEUS_AND_CYTOSOL	175	-0.5122790	-1.92305	0	0.000238804
R_MMU_8978934_METABOLISM_OF_COFACTORS	15	-0.7868097	-1.92437	0	0.000239958
R_MMU_5693616_PRESYNAPTIC_PHASE_OF_HOMOLOGOUS_DNA_PAIRING_AND_STRAND_EXCHANGE	35	-0.6354206	-1.91636	0	0.000270391
R_MMU_8852135_PROTEIN_UBIQUITINATION	71	-0.5851007	-1.91677	0	0.000271672
R_MMU_9006925_INTRACELLULAR_SIGNALING_BY_SECOND_MESSENGERS	253	-0.4965709	-1.91393	0	0.000284703
R_MMU_72312_RRNA_PROCESSING	175	-0.5122790	-1.91452	0	0.000286034
R_MMU_166166_MYD88_INDEPENDENT_TLR4_CASCADE	90	-0.5502066	-1.90596	0	0.000308683
R_MMU_6791226_MAJOR_PATHWAY_OF_RRNA_PROCESSING_IN_THE_NUCLEOLUS_AND_CYTOSOL	175	-0.5122790	-1.90618	0	0.000310099
R_MMU_73762_RNA_POLYMERASE_I_TRANSCRIPTION_INITIATION	41	-0.6337240	-1.90725	0	0.000311528
R_MMU_445355_SMOOTH_MUSCLE_CONTRACTION	32	-0.6568968	-1.9081	0	0.00031297
R_MMU_194138_SIGNALING_BY_VEGF	100	-0.5463727	-1.90354	0	0.000324824
R_MMU_1852241_ORGANELLE_BIOGENESIS_AND_MAINTENANCE	215	-0.5030204	-1.90117	0	0.000335025
R_MMU_15869_METABOLISM_OF_NUCLEOTIDES	96	-0.5476217	-1.90069	0	0.000344968
R_MMU_448424_INTERLEUKIN_17_SIGNALING	59	-0.5872683	-1.89839	0	0.000353172
R_MMU_5651801_PCNA_DEPENDENT_LONG_PATCH_BASE_EXCISION_REPAIR	20	-0.7275845	-1.88943	0	0.000417941
R_MMU_1280215_CYTOKINE_SIGNALING_IN_IMMUNE_SYSTEM	382	-0.4798871	-1.88979	0	0.000419798
R_MMU_6811434_COPI_DEPENDENT_GOLGI_TO_ER_RETROGRADE_TRAFFIC	94	-0.5505704	-1.88834	0	0.000432915
R_MMU_168643_NUCLEOTIDE_BINDING_DOMAIN,_LEUCINE_RICH_REPEAT_CONTAINING_RECEPTOR_(NLR)_SIGNALING_PATHWAYS	49	-0.6040186	-1.88288	0	0.00046598
R_MMU_168138_TOLL_LIKE_RECEPTOR_9_(TLR9)_CASCADE	83	-0.5502996	-1.88311	0	0.000468015
R_MMU_450294_MAP_KINASE_ACTIVATION	59	-0.5872683	-1.88427	0	0.000470067
R_MMU_6781823_FORMATION_OF_TC_NER_PRE_INCISION_COMPLEX	53	-0.5889459	-1.88202	0	0.000475346
R_MMU_5617833_CILIUM_ASSEMBLY	186	-0.4979916	-1.87758	0	0.000478407
R_MMU_3371453_REGULATION_OF_HSF1_MEDIATED_HEAT_SHOCK_RESPONSE	66	-0.5744042	-1.87807	0	0.000480452
R_MMU_109581_APOPTOSIS	103	-0.5324184	-1.87824	0	0.000482514
R_MMU_5684996_MAPK1/MAPK3_SIGNALING	269	-0.4827395	-1.87646	0	0.000487278
R_MMU_109606_INTRINSIC_PATHWAY_FOR_APOPTOSIS	39	-0.6137645	-1.87113	0	0.000516925
R_MMU_6811442_INTRA_GOLGI_AND_RETROGRADE_GOLGI_TO_ER_TRAFFIC	182	-0.4991476	-1.87281	0	0.00051793
R_MMU_3108232_SUMO_E3_LIGASES_SUMOYLATE_TARGET_PROTEINS	156	-0.5077819	-1.87147	0	0.000519088
R_MMU_5696397_GAP_FILLING_DNA_REPAIR_SYNTHESIS_AND_LIGATION_IN_GG_NER	22	-0.7002071	-1.87179	0	0.000521269
R_MMU_8848021_SIGNALING_BY_PTK6	46	-0.5921338	-1.86954	0	0.00053582
R_MMU_5620912_ANCHORING_OF_THE_BASAL_BODY_TO_THE_PLASMA_MEMBRANE	95	-0.5415544	-1.86747	0	0.000544002
R_MMU_975155_MYD88_DEPENDENT_CASCADE_INITIATED_ON_ENDOSOME	78	-0.5515470	-1.86708	0	0.000549962
R_MMU_2132295_MHC_CLASS_II_ANTIGEN_PRESENTATION	131	-0.5145156	-1.86709	0	0.000552225
R_MMU_5683057_MAPK_FAMILY_SIGNALING_CASCADES	294	-0.4771302	-1.86651	0	0.000552859
R_MMU_975138_TRAF6_MEDIATED_INDUCTION_OF_NFKB_AND_MAP_KINASES_UPON_TLR7/8_OR_9_ACTIVATION	77	-0.5499553	-1.86544	0	0.000555794
R_MMU_110312_TRANSLESION_SYNTHESIS_BY_REV1	16	-0.7514986	-1.86429	0	0.000563791
R_MMU_181438_TOLL_LIKE_RECEPTOR_2_(TLR2)_CASCADE	74	-0.5481856	-1.86193	0	0.000576879
R_MMU_5663213_RHO_GTPASES_ACTIVATE_WASPS_AND_WAVES	34	-0.6338334	-1.86132	0	0.000584599
R_MMU_5673001_RAF/MAP_KINASE_CASCADE	264	-0.4830516	-1.85783	0	0.000607619
R_MMU_2990846_SUMOYLATION	162	-0.4957436	-1.85331	0	0.00063522
R_MMU_1834949_CYTOSOLIC_SENSORS_OF_PATHOGEN_ASSOCIATED_DNA	32	-0.6346269	-1.8515	0	0.000657668
R_MMU_9009391_EXTRA_NUCLEAR_ESTROGEN_SIGNALING	66	-0.5585353	-1.85082	0	0.000660269
R_MMU_166016_TOLL_LIKE_RECEPTOR_4_(TLR4)_CASCADE	107	-0.5211692	-1.84618	0	0.000716185
R_MMU_5693568_RESOLUTION_OF_D_LOOP_STRUCTURES_THROUGH_HOLLIDAY_JUNCTION_INTERMEDIATES	30	-0.6501858	-1.84656	0	0.000716719
R_MMU_168181_TOLL_LIKE_RECEPTOR_7/8_(TLR7/8)_CASCADE	79	-0.5527954	-1.84633	0	0.00071895
R_MMU_5690714_CD22_MEDIATED_BCR_REGULATION	59	0.6050759	2.18475	0	0.000734023
R_MMU_5628897_TP53_REGULATES_METABOLIC_GENES	75	-0.5560526	-1.84355	0	0.000735432
R_MMU_190861_GAP_JUNCTION_ASSEMBLY	32	-0.6366667	-1.84352	0	0.000737476
R_MMU_5655862_TRANSLESION_SYNTHESIS_BY_POLK	17	-0.7341569	-1.84376	0	0.00073825
R_MMU_168142_TOLL_LIKE_RECEPTOR_10_(TLR10)_CASCADE	73	-0.5462168	-1.84148	0	0.000777883
R_MMU_9006927_SIGNALING_BY_NON_RECEPTOR_TYROSINE_KINASES	46	-0.5921338	-1.84104	0	0.000786385
R_MMU_168176_TOLL_LIKE_RECEPTOR_5_(TLR5)_CASCADE	73	-0.5462168	-1.84082	0	0.000788215
R_MMU_168179_TOLL_LIKE_RECEPTOR_TLR1:TLR2_CASCADE	74	-0.5481856	-1.84113	0	0.000789353
R_MMU_8876725_PROTEIN_METHYLATION	17	-0.7273501	-1.83962	0	0.000809028
R_MMU_3214842_HDMS_DEMETHYLATE_HISTONES	46	-0.5914617	-1.83837	0	0.000824931
R_MMU_5696394_DNA_DAMAGE_RECOGNITION_IN_GG_NER	39	-0.6136347	-1.83772	0	0.00082667
R_MMU_190828_GAP_JUNCTION_TRAFFICKING	42	-0.6096805	-1.83719	0	0.000828524
R_MMU_983168_ANTIGEN_PROCESSING:_UBIQUITINATION_&_PROTEASOME_DEGRADATION	295	-0.4701245	-1.8352	0	0.000848782
R_MMU_157858_GAP_JUNCTION_TRAFFICKING_AND_REGULATION	44	-0.5923833	-1.83217	0	0.000905997
R_MMU_159236_TRANSPORT_OF_MATURE_MRNA_DERIVED_FROM_AN_INTRON_CONTAINING_TRANSCRIPT	73	-0.5405664	-1.83111	0	0.000907267
R_MMU_168188_TOLL_LIKE_RECEPTOR_TLR6:TLR2_CASCADE	74	-0.5481856	-1.83102	0	0.000908653
R_MMU_72165_MRNA_SPLICING_MINOR_PATHWAY	51	-0.5772436	-1.83081	0	0.000909932
R_MMU_202433_GENERATION_OF_SECOND_MESSENGER_MOLECULES	27	0.6889138	2.15005	0	0.000964063
R_MMU_6809371_FORMATION_OF_THE_CORNIFIED_ENVELOPE	68	-0.5527873	-1.82363	0	0.00104215
R_MMU_5357905_REGULATION_OF_TNFR1_SIGNALING	36	-0.6190481	-1.82334	0	0.00104312
R_MMU_975871_MYD88_CASCADE_INITIATED_ON_PLASMA_MEMBRANE	73	-0.5462168	-1.82243	0	0.0010484
R_MMU_166058_MYD88:MAL(TIRAP)_CASCADE_INITIATED_ON_PLASMA_MEMBRANE	74	-0.5481856	-1.82128	0	0.00106257
R_MMU_168164_TOLL_LIKE_RECEPTOR_3_(TLR3)_CASCADE	71	-0.5520998	-1.81915	0	0.0010965
R_MMU_174414_PROCESSIVE_SYNTHESIS_ON_THE_C_STRAND_OF_THE_TELOMERE	17	-0.7357056	-1.81904	0	0.00109713
R_MMU_397014_MUSCLE_CONTRACTION	173	-0.4874863	-1.81831	0	0.00109771
R_MMU_2871837_FCERI_MEDIATED_NF_KB_ACTIVATION	129	-0.4973519	-1.81926	0	0.00110036
R_MMU_5685938_HDR_THROUGH_SINGLE_STRAND_ANNEALING_(SSA)	31	-0.6226372	-1.81681	0	0.00110413
R_MMU_72202_TRANSPORT_OF_MATURE_TRANSCRIPT_TO_CYTOPLASM	82	-0.5377517	-1.81931	0	0.00110425
R_MMU_674695_RNA_POLYMERASE_II_PRE_TRANSCRIPTION_EVENTS	78	-0.5417716	-1.81747	0	0.00110795
R_MMU_73863_RNA_POLYMERASE_I_TRANSCRIPTION_TERMINATION	28	-0.6523648	-1.81764	0	0.0011118
R_MMU_6807505_RNA_POLYMERASE_II_TRANSCRIBES_SNRNA_GENES	73	-0.5381522	-1.81448	0	0.001135
R_MMU_8951664_NEDDYLATION	223	-0.4722945	-1.81104	0	0.00120135
R_MMU_8866654_E3_UBIQUITIN_LIGASES_UBIQUITINATE_TARGET_PROTEINS	51	-0.5844595	-1.81062	0	0.00121024
R_MMU_168638_NOD1/2_SIGNALING_PATHWAY	36	-0.6093084	-1.80965	0	0.00125399
R_MMU_983169_CLASS_I_MHC_MEDIATED_ANTIGEN_PROCESSING_&_PRESENTATION	346	-0.4563027	-1.80885	0	0.00128438
R_MMU_6805567_KERATINIZATION	81	-0.5268842	-1.80867	0	0.00129306
R_MMU_69273_CYCLIN_A/B1/B2_ASSOCIATED_EVENTS_DURING_G2/M_TRANSITION	25	-0.6580632	-1.80586	0	0.00134035
R_MMU_168898_TOLL_LIKE_RECEPTOR_CASCADES	136	-0.5007173	-1.80412	0	0.00138738
R_MMU_182971_EGFR_DOWNREGULATION	32	-0.6276515	-1.79625	0	0.0015577
R_MMU_190872_TRANSPORT_OF_CONNEXONS_TO_THE_PLASMA_MEMBRANE	17	-0.7227041	-1.79474	0	0.00158996
R_MMU_9012999_RHO_GTPASE_CYCLE	424	-0.4481003	-1.79484	0	0.00159096
R_MMU_73856_RNA_POLYMERASE_II_TRANSCRIPTION_TERMINATION	65	-0.5418441	-1.79401	0	0.00160574
R_MMU_5357956_TNFR1_INDUCED_NFKAPPAB_SIGNALING_PATHWAY	31	-0.6158079	-1.79306	0	0.001613
R_MMU_202430_TRANSLOCATION_OF_ZAP_70_TO_IMMUNOLOGICAL_SYNAPSE	16	0.7765025	2.0679	0	0.00161665
R_MMU_8980692_RHOA_GTPASE_CYCLE	142	-0.4908946	-1.78213	0	0.00184782
R_MMU_6807004_NEGATIVE_REGULATION_OF_MET_ACTIVITY	22	-0.6702921	-1.77903	0	0.00191231
R_MMU_1428517_THE_CITRIC_ACID_(TCA)_CYCLE_AND_RESPIRATORY_ELECTRON_TRANSPORT	169	-0.4717908	-1.76686	0	0.00233878
R_MMU_9639288_AMINO_ACIDS_REGULATE_MTORC1	54	-0.5564123	-1.76351	0	0.00243756
R_MMU_3299685_DETOXIFICATION_OF_REACTIVE_OXYGEN_SPECIES	32	-0.6082249	-1.76009	0	0.00255603
R_MMU_4615885_SUMOYLATION_OF_DNA_REPLICATION_PROTEINS	43	-0.5786757	-1.7589	0	0.00256821
R_MMU_75893_TNF_SIGNALING	45	-0.5721664	-1.75949	0	0.00256833
R_MMU_112382_FORMATION_OF_RNA_POL_II_ELONGATION_COMPLEX	55	-0.5481821	-1.75615	0	0.00264484
R_MMU_73893_DNA_DAMAGE_BYPASS	48	-0.5659502	-1.75274	0	0.00276868
R_MMU_983705_SIGNALING_BY_THE_B_CELL_RECEPTOR_(BCR)	156	-0.4747738	-1.749	0	0.00288965
R_MMU_2454202_FC_EPSILON_RECEPTOR_(FCERI)_SIGNALING	173	-0.4643700	-1.74224	0	0.00311844
R_MMU_195721_SIGNALING_BY_WNT	230	-0.4566308	-1.74105	0	0.00317401
R_MMU_422475_AXON_GUIDANCE	269	-0.4455194	-1.73591	0	0.00336964
R_MMU_202424_DOWNSTREAM_TCR_SIGNALING	92	-0.4966937	-1.73485	0	0.00342485
R_MMU_9675108_NERVOUS_SYSTEM_DEVELOPMENT	270	-0.4448712	-1.72727	0	0.00369176
R_MMU_9648002_RAS_PROCESSING	29	-0.6108780	-1.72541	0	0.00377121
R_MMU_1266738_DEVELOPMENTAL_BIOLOGY	400	-0.4308350	-1.71619	0	0.00428685
R_MMU_168928_DDX58/IFIH1_MEDIATED_INDUCTION_OF_INTERFERON_ALPHA/BETA	34	-0.5833380	-1.71427	0	0.00440188
R_MMU_5689896_OVARIAN_TUMOR_DOMAIN_PROTEASES	33	-0.5818090	-1.71345	0	0.00443721
R_MMU_3108214_SUMOYLATION_OF_DNA_DAMAGE_RESPONSE_AND_REPAIR_PROTEINS	74	-0.5126388	-1.71358	0	0.00444647
R_MMU_5675221_NEGATIVE_REGULATION_OF_MAPK_PATHWAY	43	-0.5546508	-1.71024	0	0.00463853
R_MMU_73776_RNA_POLYMERASE_II_PROMOTER_ESCAPE	46	-0.5527861	-1.70332	0	0.00505741
R_MMU_3928662_EPHB_MEDIATED_FORWARD_SIGNALING	36	-0.5839504	-1.70295	0	0.00506493
R_MMU_163200_RESPIRATORY_ELECTRON_TRANSPORT,_ATP_SYNTHESIS_BY_CHEMIOSMOTIC_COUPLING,_AND_HEAT_PRODUCTION_BY_UNCOUPLING_PROTEINS.	119	-0.4725693	-1.68672	0	0.00608462
R_MMU_173623_CLASSICAL_ANTIBODY_MEDIATED_COMPLEMENT_ACTIVATION	63	0.5182527	1.93969	0	0.00639943
R_MMU_76002_PLATELET_ACTIVATION,_SIGNALING_AND_AGGREGATION	245	-0.4365855	-1.67984	0	0.00647209
R_MMU_611105_RESPIRATORY_ELECTRON_TRANSPORT	95	-0.4838449	-1.6772	0	0.00671305
R_MMU_201681_TCF_DEPENDENT_SIGNALING_IN_RESPONSE_TO_WNT	151	-0.4544832	-1.675	0	0.00687069
R_MMU_73887_DEATH_RECEPTOR_SIGNALLING	127	-0.4661601	-1.67185	0	0.00706213
R_MMU_429914_DEADENYLATION_DEPENDENT_MRNA_DECAY	55	-0.5220239	-1.66807	0	0.00728856
R_MMU_9006934_SIGNALING_BY_RECEPTOR_TYROSINE_KINASES	401	-0.4161755	-1.664	0	0.00765759
R_MMU_8856828_CLATHRIN_MEDIATED_ENDOCYTOSIS	142	-0.4551959	-1.66335	0	0.00770798
R_MMU_71291_METABOLISM_OF_AMINO_ACIDS_AND_DERIVATIVES	240	-0.4344018	-1.65464	0	0.00842417
R_MMU_72649_TRANSLATION_INITIATION_COMPLEX_FORMATION	57	-0.5151950	-1.64894	0	0.00873955
R_MMU_76005_RESPONSE_TO_ELEVATED_PLATELET_CYTOSOLIC_CA2+	122	-0.4529147	-1.61763	0	0.01206
R_MMU_983695_ANTIGEN_ACTIVATES_B_CELL_RECEPTOR_(BCR)_LEADING_TO_GENERATION_OF_SECOND_MESSENGERS	77	0.4805701	1.86864	0	0.0124557
R_MMU_9013149_RAC1_GTPASE_CYCLE	170	-0.4323379	-1.61042	0	0.0128415
R_MMU_114608_PLATELET_DEGRANULATION	118	-0.4491713	-1.60705	0	0.0131845
R_MMU_389948_PD_1_SIGNALING	20	0.6406728	1.84454	0	0.0139356
R_MMU_9013148_CDC42_GTPASE_CYCLE	147	-0.4265387	-1.57102	0	0.0188795
R_MMU_1650814_COLLAGEN_BIOSYNTHESIS_AND_MODIFYING_ENZYMES	64	0.4765885	1.78609	0	0.021784
R_MMU_2029485_ROLE_OF_PHOSPHOLIPIDS_IN_PHAGOCYTOSIS	77	0.4377633	1.73503	0	0.030491
R_MMU_8948216_COLLAGEN_CHAIN_TRIMERIZATION	41	0.5010279	1.71798	0	0.0309693
R_MMU_446203_ASPARAGINE_N_LINKED_GLYCOSYLATION	258	-0.3828906	-1.48179	0	0.0396639
R_MMU_166786_CREATION_OF_C4_AND_C2_ACTIVATORS	69	0.4332774	1.65602	0	0.0464706
R_MMU_381753_OLFACTORY_SIGNALING_PATHWAY	67	0.4243422	1.61947	0	0.0570546
R_MMU_977606_REGULATION_OF_COMPLEMENT_CASCADE	91	0.3872576	1.5449	0	0.0912434
R_MMU_112316_NEURONAL_SYSTEM	325	-0.3466734	-1.36295	0.0010929	0.0903697
R_MMU_6804756_REGULATION_OF_TP53_ACTIVITY_THROUGH_PHOSPHORYLATION	90	-0.5283113	-1.82887	0.00126422	0.000944513
R_MMU_6807878_COPI_MEDIATED_ANTEROGRADE_TRANSPORT	92	-0.4576662	-1.5827	0.00127388	0.0168786
R_MMU_9013404_RAC2_GTPASE_CYCLE	84	-0.4697827	-1.60368	0.00129702	0.0135778
R_MMU_187037_SIGNALING_BY_NTRK1_(TRKA)	63	-0.5367643	-1.74137	0.0012987	0.00316818
R_MMU_72662_ACTIVATION_OF_THE_MRNA_UPON_BINDING_OF_THE_CAP_BINDING_COMPLEX_AND_EIFS,_AND_SUBSEQUENT_BINDING_TO_43S	58	-0.5136834	-1.66824	0.00130548	0.00729088
R_MMU_2682334_EPH_EPHRIN_SIGNALING	65	-0.5263646	-1.74235	0.00131234	0.00312021
R_MMU_446728_CELL_JUNCTION_ORGANIZATION	65	-0.4897920	-1.61368	0.00131579	0.0125138
R_MMU_9013106_RHOC_GTPASE_CYCLE	72	-0.5194272	-1.72107	0.00131926	0.00398298
R_MMU_166520_SIGNALING_BY_NTRKS	75	-0.5105692	-1.69798	0.001321	0.00538292
R_MMU_194441_METABOLISM_OF_NON_CODING_RNA	49	-0.5571157	-1.75195	0.00134228	0.00279986
R_MMU_9013405_RHOD_GTPASE_CYCLE	49	-0.5250145	-1.65132	0.00135501	0.00858121
R_MMU_6796648_TP53_REGULATES_TRANSCRIPTION_OF_DNA_REPAIR_GENES	42	-0.5705858	-1.73978	0.00136054	0.00320691
R_MMU_75955_RNA_POLYMERASE_II_TRANSCRIPTION_ELONGATION	55	-0.5481821	-1.72901	0.00136054	0.0036229
R_MMU_9711097_CELLULAR_RESPONSE_TO_STARVATION	54	-0.5564123	-1.75123	0.00136426	0.00280702
R_MMU_180786_EXTENSION_OF_TELOMERES	47	-0.6302901	-1.97011	0.00136799	0.000130127
R_MMU_73779_RNA_POLYMERASE_II_TRANSCRIPTION_PRE_INITIATION_AND_PROMOTER_OPENING	46	-0.5527861	-1.69586	0.00137363	0.00553064
R_MMU_69236_G1_PHASE	43	-0.5440204	-1.67552	0.00137741	0.00682317
R_MMU_6811436_COPI_INDEPENDENT_GOLGI_TO_ER_RETROGRADE_TRAFFIC	47	-0.6245280	-1.92452	0.00139665	0.000241123
R_MMU_5213460_RIPK1_MEDIATED_REGULATED_NECROSIS	29	-0.6728367	-1.87908	0.00139665	0.000484593
R_MMU_75953_RNA_POLYMERASE_II_TRANSCRIPTION_INITIATION	46	-0.5527861	-1.72011	0.00140056	0.00403465
R_MMU_76042_RNA_POLYMERASE_II_TRANSCRIPTION_INITIATION_AND_PROMOTER_CLEARANCE	46	-0.5527861	-1.72015	0.00141044	0.00404285
R_MMU_5693579_HOMOLOGOUS_DNA_PAIRING_AND_STRAND_EXCHANGE	38	-0.6206090	-1.85026	0.00141443	0.000667576
R_MMU_917729_ENDOSOMAL_SORTING_COMPLEX_REQUIRED_FOR_TRANSPORT_(ESCRT)	31	-0.6642449	-1.91635	0.00142248	0.000275089
R_MMU_6783310_FANCONI_ANEMIA_PATHWAY	37	-0.6006573	-1.80379	0.00144092	0.00138711
R_MMU_110373_RESOLUTION_OF_AP_SITES_VIA_THE_MULTIPLE_NUCLEOTIDE_PATCH_REPLACEMENT_PATHWAY	23	-0.6952250	-1.89844	0.00145985	0.000354756
R_MMU_5693537_RESOLUTION_OF_D_LOOP_STRUCTURES	30	-0.6501858	-1.85406	0.0014881	0.000627553
R_MMU_174048_APC/C:CDC20_MEDIATED_DEGRADATION_OF_CYCLIN_B	25	-0.6870534	-1.8486	0.0014881	0.000679959
R_MMU_1266695_INTERLEUKIN_7_SIGNALING	25	-0.6401390	-1.77872	0.00149031	0.00191437
R_MMU_110320_TRANSLESION_SYNTHESIS_BY_POLH	19	-0.6811940	-1.76028	0.00149254	0.002556
R_MMU_190840_MICROTUBULE_DEPENDENT_TRAFFICKING_OF_CONNEXONS_FROM_GOLGI_TO_THE_PLASMA_MEMBRANE	16	-0.7510930	-1.85425	0.00152207	0.000630053
R_MMU_202131_METABOLISM_OF_NITRIC_OXIDE:_NOS3_ACTIVATION_AND_REGULATION	16	-0.7512278	-1.83017	0.00156006	0.000925129
R_MMU_1500931_CELL_CELL_COMMUNICATION	87	-0.4721975	-1.61805	0.00256739	0.0119954
R_MMU_9013026_RHOB_GTPASE_CYCLE	69	-0.4890433	-1.61629	0.00258398	0.0122211
R_MMU_72187_MRNA_3'_END_PROCESSING	56	-0.5396359	-1.73202	0.0026455	0.00352211
R_MMU_72702_RIBOSOMAL_SCANNING_AND_START_CODON_RECOGNITION	57	-0.5108964	-1.62725	0.00269542	0.0109683
R_MMU_5656169_TERMINATION_OF_TRANSLESION_DNA_SYNTHESIS	32	-0.5828514	-1.68568	0.00271739	0.00612925
R_MMU_191859_SNRNP_ASSEMBLY	49	-0.5571157	-1.73635	0.00272109	0.00334847
R_MMU_2980766_NUCLEAR_ENVELOPE_BREAKDOWN	45	-0.5765375	-1.76772	0.0027933	0.00232577
R_MMU_8866652_SYNTHESIS_OF_ACTIVE_UBIQUITIN:_ROLES_OF_E1_AND_E2_ENZYMES	31	-0.6066691	-1.72989	0.00285307	0.00358791
R_MMU_6806003_REGULATION_OF_TP53_EXPRESSION_AND_DEGRADATION	36	-0.5521671	-1.65419	0.00289436	0.00843665
R_MMU_3371571_HSF1_DEPENDENT_TRANSACTIVATION	23	-0.6501102	-1.74594	0.00290276	0.00297933
R_MMU_6791312_TP53_REGULATES_TRANSCRIPTION_OF_CELL_CYCLE_GENES	35	-0.5442309	-1.62964	0.00293255	0.0107507
R_MMU_5656121_TRANSLESION_SYNTHESIS_BY_POLI	17	-0.7071953	-1.78385	0.00294551	0.0018039
R_MMU_174437_REMOVAL_OF_THE_FLAP_INTERMEDIATE_FROM_THE_C_STRAND	15	-0.7156790	-1.77385	0.00297177	0.00206865
R_MMU_450302_ACTIVATED_TAK1_MEDIATES_P38_MAPK_ACTIVATION	24	-0.6477401	-1.75642	0.00301659	0.00264907
R_MMU_73933_RESOLUTION_OF_ABASIC_SITES_(AP_SITES)	36	-0.5835245	-1.72155	0.00302115	0.00397579
R_MMU_2173788_DOWNREGULATION_OF_TGF_BETA_RECEPTOR_SIGNALING	17	-0.6625669	-1.6673	0.00309597	0.00734782
R_MMU_202427_PHOSPHORYLATION_OF_CD3_AND_TCR_ZETA_CHAINS	19	0.6842651	1.98172	0.00310559	0.00483911
R_MMU_8978868_FATTY_ACID_METABOLISM	164	-0.4007299	-1.48504	0.00347222	0.0386549
R_MMU_72613_EUKARYOTIC_TRANSLATION_INITIATION	117	-0.4208797	-1.48784	0.0036452	0.0377597
R_MMU_202403_TCR_SIGNALING	110	-0.4400315	-1.55755	0.00365408	0.0211262
R_MMU_9609507_PROTEIN_LOCALIZATION	101	-0.4456193	-1.55469	0.00374532	0.0215377
R_MMU_5620924_INTRAFLAGELLAR_TRANSPORT	47	-0.5348002	-1.66199	0.00403769	0.0078222
R_MMU_3232142_SUMOYLATION_OF_UBIQUITINYLATION_PROTEINS	38	-0.5462069	-1.62412	0.00416089	0.0112648
R_MMU_5696395_FORMATION_OF_INCISION_COMPLEX_IN_GG_NER	42	-0.5465453	-1.66656	0.0041841	0.00738708
R_MMU_75153_APOPTOTIC_EXECUTION_PHASE	50	-0.5180404	-1.63991	0.00423131	0.009672
R_MMU_69231_CYCLIN_D_ASSOCIATED_EVENTS_IN_G1	43	-0.5440204	-1.6553	0.00425532	0.00838643
R_MMU_418990_ADHERENS_JUNCTIONS_INTERACTIONS	32	-0.5543376	-1.60272	0.00429799	0.013652
R_MMU_110313_TRANSLESION_SYNTHESIS_BY_Y_FAMILY_DNA_POLYMERASES_BYPASSES_LESIONS_ON_DNA_TEMPLATE	39	-0.5518929	-1.67116	0.00431655	0.00711208
R_MMU_113418_FORMATION_OF_THE_EARLY_ELONGATION_COMPLEX	31	-0.5849819	-1.66988	0.004329	0.00717841
R_MMU_2514856_THE_PHOTOTRANSDUCTION_CASCADE	29	-0.5597348	-1.6014	0.004329	0.0138602
R_MMU_3301854_NUCLEAR_PORE_COMPLEX_(NPC)_DISASSEMBLY	32	-0.5768852	-1.70452	0.00435414	0.00496872
R_MMU_141405_INHIBITION_OF_THE_PROTEOLYTIC_ACTIVITY_OF_APC/C_REQUIRED_FOR_THE_ONSET_OF_ANAPHASE_BY_MITOTIC_SPINDLE_CHECKPOINT_COMPONENTS	21	-0.6414095	-1.67671	0.00443787	0.00673681
R_MMU_1474290_COLLAGEN_FORMATION	79	0.3932949	1.51676	0.00456621	0.102196
R_MMU_5620971_PYROPTOSIS	21	-0.6241285	-1.68752	0.00466563	0.00602618
R_MMU_429958_MRNA_DECAY_BY_3'_TO_5'_EXORIBONUCLEASE	16	-0.6808019	-1.69183	0.0046875	0.0057292
R_MMU_975957_NONSENSE_MEDIATED_DECAY_(NMD)_ENHANCED_BY_THE_EXON_JUNCTION_COMPLEX_(EJC)	112	-0.4170500	-1.47754	0.00492611	0.0408693
R_MMU_8873719_RAB_GERANYLGERANYLATION	62	-0.4883257	-1.58631	0.00524934	0.0163455
R_MMU_199992_TRANS_GOLGI_NETWORK_VESICLE_BUDDING	71	-0.4925302	-1.62259	0.00525624	0.0114852
R_MMU_432722_GOLGI_ASSOCIATED_VESICLE_BIOGENESIS	55	-0.4821845	-1.5198	0.00535475	0.0289207
R_MMU_5654738_SIGNALING_BY_FGFR2	69	-0.4712893	-1.56942	0.00548697	0.0190894
R_MMU_72695_FORMATION_OF_THE_TERNARY_COMPLEX,_AND_SUBSEQUENTLY,_THE_43S_COMPLEX	50	-0.5233694	-1.62727	0.00552486	0.0109928
R_MMU_165159_MTOR_SIGNALLING	41	-0.5480931	-1.66196	0.0055788	0.00780853
R_MMU_1222556_ROS_AND_RNS_PRODUCTION_IN_PHAGOCYTES	34	-0.5854108	-1.6951	0.0056338	0.00555452
R_MMU_76046_RNA_POLYMERASE_III_TRANSCRIPTION_INITIATION	34	-0.5472437	-1.58083	0.00569801	0.0171592
R_MMU_141430_INACTIVATION_OF_APC/C_VIA_DIRECT_INHIBITION_OF_THE_APC/C_COMPLEX	21	-0.6414095	-1.67277	0.00572246	0.00701512
R_MMU_5673000_RAF_ACTIVATION	35	-0.5791355	-1.69431	0.00576369	0.00557152
R_MMU_8955332_CARBOXYTERMINAL_POST_TRANSLATIONAL_MODIFICATIONS_OF_TUBULIN	27	-0.5752540	-1.6121	0.0057971	0.0126831
R_MMU_983712_ION_CHANNEL_TRANSPORT	170	-0.3826539	-1.41843	0.00581395	0.0622538
R_MMU_6804757_REGULATION_OF_TP53_DEGRADATION	36	-0.5521671	-1.62206	0.0058309	0.0114913
R_MMU_917977_TRANSFERRIN_ENDOCYTOSIS_AND_RECYCLING	29	-0.5772923	-1.63269	0.00585651	0.010432
R_MMU_4085377_SUMOYLATION_OF_SUMOYLATION_PROTEINS	34	-0.5518244	-1.61189	0.00587371	0.0126838
R_MMU_71403_CITRIC_ACID_CYCLE_(TCA_CYCLE)	22	-0.6424603	-1.71358	0.00592593	0.00445564
R_MMU_72086_MRNA_CAPPING	28	-0.5751660	-1.62234	0.00592593	0.0114946
R_MMU_9615933_POSTMITOTIC_NUCLEAR_PORE_COMPLEX_(NPC)_REFORMATION	22	-0.6258201	-1.68285	0.0060423	0.00623997
R_MMU_70326_GLUCOSE_METABOLISM	80	-0.4440761	-1.52764	0.00657895	0.0271208
R_MMU_913531_INTERFERON_SIGNALING	61	-0.4884419	-1.58313	0.00665779	0.0168401
R_MMU_5674135_MAP2K_AND_MAPK_ACTIVATION	39	-0.5354030	-1.60847	0.00684931	0.0130192
R_MMU_74158_RNA_POLYMERASE_III_TRANSCRIPTION	34	-0.5472437	-1.60092	0.00694444	0.0138973
R_MMU_187687_SIGNALLING_TO_ERKS	26	-0.6093695	-1.68642	0.00702247	0.00608199
R_MMU_159234_TRANSPORT_OF_MATURE_MRNAS_DERIVED_FROM_INTRONLESS_TRANSCRIPTS	42	-0.5252935	-1.60576	0.00704225	0.0133491
R_MMU_159230_TRANSPORT_OF_THE_SLBP_DEPENDANT_MATURE_MRNA	35	-0.5343353	-1.57495	0.00729927	0.0181249
R_MMU_6804758_REGULATION_OF_TP53_ACTIVITY_THROUGH_ACETYLATION	29	-0.5871182	-1.66953	0.00734214	0.00721757
R_MMU_8863795_DOWNREGULATION_OF_ERBB2_SIGNALING	25	-0.5989437	-1.66684	0.00734214	0.00738595
R_MMU_450321_JNK_(C_JUN_KINASES)_PHOSPHORYLATION_AND__ACTIVATION_MEDIATED_BY_ACTIVATED_HUMAN_TAK1	24	-0.5975194	-1.60855	0.00740741	0.0130415
R_MMU_112409_RAF_INDEPENDENT_MAPK1/3_ACTIVATION	21	-0.6216666	-1.649	0.00758725	0.0087588
R_MMU_936964_ACTIVATION_OF_IRF3/IRF7_MEDIATED_BY_TBK1/IKK_EPSILON	17	-0.6802064	-1.70814	0.00759878	0.0047289
R_MMU_176412_PHOSPHORYLATION_OF_THE_APC/C	20	-0.6420366	-1.68014	0.00762195	0.00646535
R_MMU_936440_NEGATIVE_REGULATORS_OF_DDX58/IFIH1_SIGNALING	15	-0.6785099	-1.65171	0.00766871	0.00857997
R_MMU_927802_NONSENSE_MEDIATED_DECAY_(NMD)	112	-0.4170500	-1.47302	0.00767263	0.0422031
R_MMU_428157_SPHINGOLIPID_METABOLISM	84	-0.4386711	-1.50161	0.00806452	0.033772
R_MMU_159231_TRANSPORT_OF_MATURE_MRNA_DERIVED_FROM_AN_INTRONLESS_TRANSCRIPT	41	-0.5196741	-1.56767	0.00841515	0.0194317
R_MMU_2730905_ROLE_OF_LAT2/NTAL/LAB_ON_CALCIUM_MOBILIZATION	67	0.3971446	1.50234	0.00847458	0.104645
R_MMU_72706_GTP_HYDROLYSIS_AND_JOINING_OF_THE_60S_RIBOSOMAL_SUBUNIT	110	-0.4172886	-1.46788	0.00855746	0.043699
R_MMU_2168880_SCAVENGING_OF_HEME_FROM_PLASMA	75	0.3550014	1.36852	0.00892857	0.207935
R_MMU_156827_L13A_MEDIATED_TRANSLATIONAL_SILENCING_OF_CERULOPLASMIN_EXPRESSION	109	-0.4152277	-1.47063	0.00895141	0.0429834
R_MMU_450513_TRISTETRAPROLIN_(TTP,_ZFP36)_BINDS_AND_DESTABILIZES_MRNA	17	-0.6533457	-1.65432	0.00911854	0.00843862
R_MMU_156580_PHASE_II_CONJUGATION_OF_COMPOUNDS	84	-0.4332765	-1.47753	0.00923483	0.04079
R_MMU_111885_OPIOID_SIGNALLING	69	-0.4592613	-1.5143	0.00924703	0.0301495
R_MMU_9006936_SIGNALING_BY_TGFB_FAMILY_MEMBERS	86	-0.4340516	-1.49089	0.00928382	0.0370132
R_MMU_72737_CAP_DEPENDENT_TRANSLATION_INITIATION	117	-0.4208797	-1.51245	0.00963855	0.030584
R_MMU_77075_RNA_POL_II_CTD_PHOSPHORYLATION_AND_INTERACTION_WITH_CE	26	-0.5650024	-1.589	0.010101	0.0159456
R_MMU_912631_REGULATION_OF_SIGNALING_BY_CBL	22	-0.6234021	-1.65862	0.0102041	0.00810391
R_MMU_76066_RNA_POLYMERASE_III_TRANSCRIPTION_INITIATION_FROM_TYPE_2_PROMOTER	26	-0.5724117	-1.57089	0.010355	0.0188538
R_MMU_1483257_PHOSPHOLIPID_METABOLISM	190	-0.3658913	-1.37918	0.0103926	0.0820383
R_MMU_193704_P75_NTR_RECEPTOR_MEDIATED_SIGNALLING	85	-0.4476576	-1.5245	0.010596	0.0279118
R_MMU_176407_CONVERSION_FROM_APC/C:CDC20_TO_APC/C:CDH1_IN_LATE_ANAPHASE	20	-0.6208965	-1.66018	0.010687	0.00797516
R_MMU_193639_P75NTR_SIGNALS_VIA_NF_KB	17	-0.6722758	-1.68341	0.0107527	0.00621479
R_MMU_177929_SIGNALING_BY_EGFR	47	-0.5044255	-1.56102	0.0107817	0.0205005
R_MMU_70221_GLYCOGEN_BREAKDOWN_(GLYCOGENOLYSIS)	15	-0.6778286	-1.64323	0.0108359	0.00931847
R_MMU_111471_APOPTOTIC_FACTOR_MEDIATED_RESPONSE	17	-0.6515731	-1.63651	0.0109204	0.0100429
R_MMU_937039_IRAK1_RECRUITS_IKK_COMPLEX	15	-0.6464310	-1.60369	0.0109204	0.0136103
R_MMU_72689_FORMATION_OF_A_POOL_OF_FREE_40S_SUBUNITS	99	-0.4129398	-1.44167	0.0111524	0.053085
R_MMU_8943724_REGULATION_OF_PTEN_GENE_TRANSCRIPTION	41	-0.5237566	-1.58073	0.0111576	0.0171282
R_MMU_9706574_RHOBTB_GTPASE_CYCLE	35	-0.5329464	-1.56727	0.0112045	0.0194575
R_MMU_198725_NUCLEAR_EVENTS_(KINASE_AND_TRANSCRIPTION_FACTOR_ACTIVATION)	27	-0.5707550	-1.58704	0.0113475	0.0162363
R_MMU_9013418_RHOBTB2_GTPASE_CYCLE	23	-0.5867961	-1.56486	0.0114943	0.0198999
R_MMU_159227_TRANSPORT_OF_THE_SLBP_INDEPENDENT_MATURE_MRNA	34	-0.5285862	-1.56279	0.0117302	0.0201836
R_MMU_2514859_INACTIVATION,_RECOVERY_AND_REGULATION_OF_THE_PHOTOTRANSDUCTION_CASCADE	28	-0.5795786	-1.62681	0.0117994	0.0109854
R_MMU_196854_METABOLISM_OF_VITAMINS_AND_COFACTORS	169	-0.3874808	-1.43745	0.0118343	0.0547258
R_MMU_112314_NEUROTRANSMITTER_RECEPTORS_AND_POSTSYNAPTIC_SIGNAL_TRANSMISSION	137	-0.3873661	-1.40556	0.0122249	0.0680473
R_MMU_9007101_RAB_REGULATION_OF_TRAFFICKING	115	-0.4010030	-1.41906	0.0123305	0.0620525
R_MMU_9013424_RHOV_GTPASE_CYCLE	32	-0.5653827	-1.6211	0.0128023	0.0116345
R_MMU_380972_ENERGY_DEPENDENT_REGULATION_OF_MTOR_BY_LKB1_AMPK	29	-0.5332073	-1.5235	0.0129683	0.0281349
R_MMU_6806834_SIGNALING_BY_MET	77	-0.4265897	-1.45006	0.012987	0.049967
R_MMU_450282_MAPK_TARGETS/_NUCLEAR_EVENTS_MEDIATED_BY_MAP_KINASES	28	-0.5670578	-1.58263	0.0131387	0.0168601
R_MMU_937041_IKK_COMPLEX_RECRUITMENT_MEDIATED_BY_RIP1	23	-0.5891927	-1.62004	0.0132548	0.0117507
R_MMU_9706369_NEGATIVE_REGULATION_OF_FLT3	15	-0.6347556	-1.56262	0.0136571	0.0201896
R_MMU_9033241_PEROXISOMAL_PROTEIN_IMPORT	64	-0.4617373	-1.49971	0.0136986	0.034341
R_MMU_112315_TRANSMISSION_ACROSS_CHEMICAL_SYNAPSES	203	-0.3677965	-1.38434	0.0137457	0.0794694
R_MMU_1227986_SIGNALING_BY_ERBB2	42	-0.5082941	-1.54148	0.0137552	0.0243202
R_MMU_948021_TRANSPORT_TO_THE_GOLGI_AND_SUBSEQUENT_MODIFICATION	173	-0.3715071	-1.37315	0.013986	0.0851698
R_MMU_76061_RNA_POLYMERASE_III_TRANSCRIPTION_INITIATION_FROM_TYPE_1_PROMOTER	27	-0.5793944	-1.61248	0.0144092	0.0126639
R_MMU_70171_GLYCOLYSIS	61	-0.4639680	-1.49165	0.0144547	0.0368539
R_MMU_170834_SIGNALING_BY_TGF_BETA_RECEPTOR_COMPLEX	60	-0.4628164	-1.47716	0.0147651	0.0408104
R_MMU_71406_PYRUVATE_METABOLISM_AND_CITRIC_ACID_(TCA)_CYCLE	50	-0.4935758	-1.52149	0.0149457	0.0285283
R_MMU_2173789_TGF_BETA_RECEPTOR_SIGNALING_ACTIVATES_SMADS	24	-0.5725890	-1.55494	0.0151286	0.0215461
R_MMU_391251_PROTEIN_FOLDING	38	-0.5067457	-1.53323	0.0154062	0.0260148
R_MMU_9013423_RAC3_GTPASE_CYCLE	89	-0.4226388	-1.45275	0.0166028	0.0489686
R_MMU_445989_TAK1_ACTIVATES_NFKB_BY_PHOSPHORYLATION_AND_ACTIVATION_OF_IKKS_COMPLEX	31	-0.5361558	-1.54573	0.0173913	0.0233254
R_MMU_2029481_FCGR_ACTIVATION	69	0.3753156	1.40809	0.0175439	0.183556
R_MMU_8856825_CARGO_RECOGNITION_FOR_CLATHRIN_MEDIATED_ENDOCYTOSIS	102	-0.3956020	-1.38779	0.0183824	0.0773747
R_MMU_9696264_RND3_GTPASE_CYCLE	41	-0.5061799	-1.5232	0.0193906	0.028157
R_MMU_2173796_SMAD2/SMAD3:SMAD4_HETEROTRIMER_REGULATES_TRANSCRIPTION	24	-0.5605050	-1.53267	0.0198473	0.0259878
R_MMU_2559584_FORMATION_OF_SENESCENCE_ASSOCIATED_HETEROCHROMATIN_FOCI_(SAHF)	17	-0.6317679	-1.58411	0.0198777	0.0166942
R_MMU_5218920_VEGFR2_MEDIATED_VASCULAR_PERMEABILITY	29	-0.5503069	-1.55547	0.0203488	0.0214632
R_MMU_373076_CLASS_A/1_(RHODOPSIN_LIKE_RECEPTORS)	284	-0.3296267	-1.28993	0.0207424	0.141357
R_MMU_75067_PROCESSING_OF_CAPPED_INTRONLESS_PRE_MRNA	28	-0.5491810	-1.53202	0.0207715	0.0260994
R_MMU_111465_APOPTOTIC_CLEAVAGE_OF_CELLULAR_PROTEINS	37	-0.5202370	-1.54651	0.0208333	0.0232085
R_MMU_5357769_CASPASE_ACTIVATION_VIA_EXTRINSIC_APOPTOTIC_SIGNALLING_PATHWAY	18	-0.5975573	-1.5469	0.0210526	0.0231416
R_MMU_189445_METABOLISM_OF_PORPHYRINS	23	-0.5730996	-1.53287	0.0212121	0.0260023
R_MMU_4551638_SUMOYLATION_OF_CHROMATIN_ORGANIZATION_PROTEINS	63	-0.4522615	-1.46218	0.0215924	0.0453793
R_MMU_975144_IRAK1_RECRUITS_IKK_COMPLEX_UPON_TLR7/8_OR_9_STIMULATION	15	-0.6464310	-1.57442	0.0216718	0.0181624
R_MMU_390466_CHAPERONIN_MEDIATED_PROTEIN_FOLDING	38	-0.5067457	-1.53293	0.0218341	0.0260447
R_MMU_77387_INSULIN_RECEPTOR_RECYCLING	23	-0.5866842	-1.55221	0.0219619	0.0219175
R_MMU_418346_PLATELET_HOMEOSTASIS	73	-0.4266477	-1.43539	0.0219638	0.055611
R_MMU_389661_GLYOXYLATE_METABOLISM_AND_GLYCINE_DEGRADATION	26	-0.5591779	-1.55324	0.0222222	0.0217429
R_MMU_917937_IRON_UPTAKE_AND_TRANSPORT	52	-0.4640436	-1.46551	0.0223776	0.0443549
R_MMU_6803157_ANTIMICROBIAL_PEPTIDES	41	0.4038688	1.40248	0.0224359	0.178901
R_MMU_5205647_MITOPHAGY	24	-0.5587854	-1.52602	0.0225904	0.0274942
R_MMU_432720_LYSOSOME_VESICLE_BIOGENESIS	34	-0.5346574	-1.54812	0.0228245	0.0229159
R_MMU_9674555_SIGNALING_BY_CSF3_(G_CSF)	24	-0.5756792	-1.556	0.0232897	0.0214194
R_MMU_70263_GLUCONEOGENESIS	33	-0.5037167	-1.46832	0.0238806	0.0436339
R_MMU_9013408_RHOG_GTPASE_CYCLE	71	-0.4258676	-1.42115	0.0250329	0.0612731
R_MMU_416476_G_ALPHA_(Q)_SIGNALLING_EVENTS	190	-0.3585494	-1.34897	0.0251429	0.098862
R_MMU_1236394_SIGNALING_BY_ERBB4	31	-0.5350306	-1.51868	0.0254958	0.0290997
R_MMU_166208_MTORC1_MEDIATED_SIGNALLING	24	-0.5680232	-1.53743	0.0258359	0.0251843
R_MMU_500792_GPCR_LIGAND_BINDING	347	-0.3207753	-1.26664	0.025974	0.159705
R_MMU_6814122_COOPERATION_OF_PDCL_(PHLP1)_AND_TRIC/CCT_IN_G_PROTEIN_BETA_FOLDING	37	-0.5221148	-1.55785	0.0263543	0.0211132
R_MMU_1592230_MITOCHONDRIAL_BIOGENESIS	29	-0.5547990	-1.56526	0.0266272	0.0198609
R_MMU_199977_ER_TO_GOLGI_ANTEROGRADE_TRANSPORT	145	-0.3686352	-1.36092	0.026764	0.0915626
R_MMU_171319_TELOMERE_EXTENSION_BY_TELOMERASE	20	-0.5520982	-1.46561	0.0276923	0.0444017
R_MMU_456926_THROMBIN_SIGNALLING_THROUGH_PROTEINASE_ACTIVATED_RECEPTORS_(PARS)	31	-0.5245451	-1.51502	0.0279823	0.0300722
R_MMU_9035034_RHOF_GTPASE_CYCLE	41	-0.4890482	-1.48804	0.0280899	0.0377815
R_MMU_9705462_INACTIVATION_OF_CSF3_(G_CSF)_SIGNALING	20	-0.5849146	-1.52846	0.0282738	0.0269515
R_MMU_190236_SIGNALING_BY_FGFR	81	-0.4141791	-1.41482	0.0284238	0.0636612
R_MMU_450604_KSRP_(KHSRP)_BINDS_AND_DESTABILIZES_MRNA	15	-0.6267960	-1.52313	0.0310559	0.0281162
R_MMU_418594_G_ALPHA_(I)_SIGNALLING_EVENTS	254	-0.3312088	-1.28655	0.0319383	0.143951
R_MMU_937072_TRAF6_MEDIATED_INDUCTION_OF_TAK1_COMPLEX_WITHIN_TLR4_COMPLEX	16	-0.6252252	-1.53631	0.032967	0.0253911
R_MMU_1296065_INWARDLY_RECTIFYING_K+_CHANNELS	34	-0.4935044	-1.44556	0.032967	0.0517
R_MMU_76071_RNA_POLYMERASE_III_TRANSCRIPTION_INITIATION_FROM_TYPE_3_PROMOTER	26	-0.5369911	-1.47744	0.0331825	0.0407492
R_MMU_71387_METABOLISM_OF_CARBOHYDRATES	261	-0.3303662	-1.28613	0.0332963	0.143846
R_MMU_450385_BUTYRATE_RESPONSE_FACTOR_1_(BRF1)_BINDS_AND_DESTABILIZES_MRNA	17	-0.6171624	-1.56338	0.0339734	0.0200956
R_MMU_8956321_NUCLEOTIDE_SALVAGE	23	-0.5475410	-1.47778	0.0343797	0.0408768
R_MMU_421270_CELL_CELL_JUNCTION_ORGANIZATION	40	-0.4818357	-1.45686	0.0349933	0.0474201
R_MMU_1483206_GLYCEROPHOSPHOLIPID_BIOSYNTHESIS	115	-0.3809230	-1.36817	0.0351317	0.0878355
R_MMU_1369062_ABC_TRANSPORTERS_IN_LIPID_HOMEOSTASIS	17	-0.5933993	-1.49086	0.0353846	0.0369455
R_MMU_446219_SYNTHESIS_OF_SUBSTRATES_IN_N_GLYCAN_BIOSYTHESIS	60	-0.4252319	-1.37584	0.0362416	0.0837409
R_MMU_156590_GLUTATHIONE_CONJUGATION	33	-0.4923368	-1.44499	0.0363901	0.0518032
R_MMU_8956320_NUCLEOBASE_BIOSYNTHESIS	15	-0.6292551	-1.55426	0.0364188	0.0215951
R_MMU_392518_SIGNAL_AMPLIFICATION	31	-0.5093623	-1.46067	0.0368664	0.045931
R_MMU_1980143_SIGNALING_BY_NOTCH1	19	-0.5871985	-1.5196	0.0371517	0.0289056
R_MMU_2559585_ONCOGENE_INDUCED_SENESCENCE	17	-0.5935453	-1.48834	0.0373832	0.0377675
R_MMU_2173793_TRANSCRIPTIONAL_ACTIVITY_OF_SMAD2/SMAD3:SMAD4_HETEROTRIMER	38	-0.4875937	-1.47061	0.0377644	0.042911
R_MMU_9614085_FOXO_MEDIATED_TRANSCRIPTION	21	-0.5642397	-1.46355	0.0379562	0.0448975
R_MMU_4570464_SUMOYLATION_OF_RNA_BINDING_PROTEINS	46	-0.4571692	-1.43023	0.0380673	0.0577667
R_MMU_114452_ACTIVATION_OF_BH3_ONLY_PROTEINS	18	-0.6063077	-1.50993	0.0382263	0.0312945
R_MMU_975163_IRAK2_MEDIATED_ACTIVATION_OF_TAK1_COMPLEX_UPON_TLR7/8_OR_9_STIMULATION	15	-0.6228412	-1.49896	0.0382848	0.0344859
R_MMU_205043_NRIF_SIGNALS_CELL_DEATH_FROM_THE_NUCLEUS	15	-0.6188904	-1.49652	0.0385802	0.0352427
R_MMU_8864260_TRANSCRIPTIONAL_REGULATION_BY_THE_AP_2_(TFAP2)_FAMILY_OF_TRANSCRIPTION_FACTORS	19	-0.5732814	-1.48466	0.0385802	0.0387318
R_MMU_6799198_COMPLEX_I_BIOGENESIS	55	-0.4407197	-1.39336	0.0407895	0.0744782
R_MMU_74259_PURINE_CATABOLISM	18	-0.5716539	-1.47629	0.0423601	0.0410369
R_MMU_1538133_G0_AND_EARLY_G1	16	-0.5994071	-1.47949	0.0424242	0.040373
R_MMU_163685_INTEGRATION_OF_ENERGY_METABOLISM	76	-0.4028539	-1.36692	0.0425258	0.0883451
R_MMU_198753_ERK/MAPK_TARGETS	19	-0.5751738	-1.51246	0.042879	0.0306396
R_MMU_5205685_PINK1_PRKN_MEDIATED_MITOPHAGY	17	-0.6059030	-1.5149	0.0433437	0.0300496
R_MMU_8982491_GLYCOGEN_METABOLISM	20	-0.5656145	-1.50931	0.0434783	0.0314174
R_MMU_2672351_STIMULI_SENSING_CHANNELS	97	-0.3820248	-1.34825	0.0435339	0.0992371
R_MMU_8876198_RAB_GEFS_EXCHANGE_GTP_FOR_GDP_ON_RABS	89	-0.3954087	-1.35339	0.0445293	0.0960386
R_MMU_2029480_FCGAMMA_RECEPTOR_(FCGR)_DEPENDENT_PHAGOCYTOSIS	135	-0.3640509	-1.32166	0.0455665	0.117596
R_MMU_2142753_ARACHIDONIC_ACID_METABOLISM	52	-0.4573692	-1.44678	0.0458333	0.0512875
R_MMU_512988_INTERLEUKIN_3,_INTERLEUKIN_5_AND_GM_CSF_SIGNALING	40	-0.4696678	-1.42878	0.0466761	0.0582212
R_MMU_375276_PEPTIDE_LIGAND_BINDING_RECEPTORS	176	-0.3435704	-1.28982	0.0470035	0.141245
R_MMU_1169410_ANTIVIRAL_MECHANISM_BY_IFN_STIMULATED_GENES	31	-0.5042342	-1.42608	0.0479651	0.0590716
R_MMU_2029482_REGULATION_OF_ACTIN_DYNAMICS_FOR_PHAGOCYTIC_CUP_FORMATION	115	-0.3760159	-1.33552	0.0480405	0.107154
R_MMU_3232118_SUMOYLATION_OF_TRANSCRIPTION_FACTORS	15	-0.6009922	-1.45764	0.0484115	0.0471596
R_MMU_451326_ACTIVATION_OF_KAINATE_RECEPTORS_UPON_GLUTAMATE_BINDING	31	-0.5080063	-1.44885	0.0487805	0.0504448
R_MMU_196849_METABOLISM_OF_WATER_SOLUBLE_VITAMINS_AND_COFACTORS	111	-0.3734040	-1.33443	0.0492611	0.107843
R_MMU_446353_CELL_EXTRACELLULAR_MATRIX_INTERACTIONS	18	-0.5738334	-1.46579	0.0494012	0.0444236
